# Supplementary material for: A cross disciplinary study of link decay and the effectiveness of mitigation techniques
Source: BMC Bioinformatics. 2013 Oct 9;14(Suppl 14):S5. doi: 10.1186/1471-2105-14-S14-S5 (PMC3851533; doi:10.1186/1471-2105-14-S14-S5)
Supplement: Additional file 1 — supplement.zip. Contains source code used to perform the study, written in python and R. README.txt contains descriptions for each file. [file 1471-2105-14-S14-S5-S1.zip]

Archive with 13 entries (11 files):
- supplemental_files/
- supplemental_files/analysis/
- supplemental_files/analysis/common_raw.R
- supplemental_files/analysis/output.txt
- supplemental_files/analysis/stats.r
- supplemental_files/analysis/WOSstats.R
- supplemental_files/check_urls_archived.py
- supplemental_files/check_urls_web.py
- supplemental_files/extract_urls.py
- supplemental_files/LICENSE.txt
- supplemental_files/README.txt
- supplemental_files/scheduler.py
- supplemental_files/submit_urls.py
