# Supplementary material for: A cross disciplinary study of link decay and the effectiveness of mitigation techniques
Source: BMC Bioinformatics. 2013 Oct 9;14(Suppl 14):S5. doi: 10.1186/1471-2105-14-S14-S5 (PMC3851533; doi:10.1186/1471-2105-14-S14-S5)
Supplement: Additional file 1 — supplement.zip. Contains source code used to perform the study, written in python and R. README.txt contains descriptions for each file. [file 1471-2105-14-S14-S5-S1.zip › supplemental_files/analysis/common_raw.R]

#### Common commands for all analyses. Data is taken directly from CSV output
#### by python program
#### Copyright 2013, Jason Hennessey. See LICENSE.txt for license.

# Check if the parent script set the directory
if (!"DIR_SET" %in% ls()) {
  setwd("/path/to/analysis/")
}

### Tunables
CACHE_FILENAME = "urls.Rdata"

WRITE_CACHE = FALSE  # Set to TRUE to (re)generate the cache file

READ_CACHE = TRUE
READ_CACHE = READ_CACHE & !WRITE_CACHE & file.exists(CACHE_FILENAME) # Verify the cache is there


TOP_SIGCOUNT = 100 # Same tunable used for both domains and sources
SRC_SIGCOUNT = TOP_SIGCOUNT # Number of URLs a source (like a Journal or Conference) must have to be significant
DOM_SIGCOUNT = TOP_SIGCOUNT # Number of URLs a domain must have to be significant

YEAR_MIN = 1996 # Earliest year we want to analyze

# URLs columns to keep (can always add more later)
keep_columns = c("url","web", "web_pct", "depth","PY96","LogTimesCited",
                 "Source_t", "TimesCited","dom","Dom_top30",
                 "ia", "wc", "archived",
                 "FundTextPresent","num_f", "Source_top20",
                 "Source_top30_t","Source_over100","DocType",
                 "PM96", "SC")

# If SHOW_THINKING not set by the parent script, initialize it here
if (! "SHOW_THINKING" %in% ls()) {
  SHOW_THINKING=FALSE
}

### Filter data as necessary
### 'urls_raw' contains the raw, unfiltered output of the python programs
### 'urls' contains the screened variables that we want, one row per instance of a URL being published
### 'uniq' contains one row per URL, with the appropriate variables included.

if (READ_CACHE) {
  load(CACHE_FILENAME)
} else {
  ### Process urls_raw into urls.
  ## These next 3 lines are uncommented initially. After that, we use "load"
  options(stringsAsFactors=FALSE)
  urls_raw = read.csv("urls.csv", header=T, stringsAsFactors=FALSE)
  #save(urls_raw, file="urls_raw.RData", compression_level=9)
  #load("urls_raw.RData") # Saves time if run instead of the above
  
  ## Elimination round: this section is where we remove URLs for QC purposes.
  
  # Remove positive/negative controls
  urls = urls_raw[!(urls_raw$TI %in% c("Negative Control","Positive Control")),] # Should be 7
  
  rm(urls_raw) # Not needed anymore
  
  # Only modelling years 1996-2010
  urls = urls[urls$PY %in% YEAR_MIN:2010,]
  
  # Webcitation detected some invalidly-parsed URLs.
  # Remove them from further analysis. n=18
  urls = urls[urls$wc2011.05.23 != "UnexpectedXML",]
  
  if (SHOW_THINKING) {
    # Examine journals where a large number of URLs in a journal are from the same host
    # within a given year.
    # These types of URLs could represent things we're not after, such as pointing to the
    # PDF version of a paper or promoting the website of the journal.
    # We set a minimum number of 20 URLs per journal to avoid small sample size artifacts 
    temp.journs = table(urls$SO)
    temp.journs = temp.journs[temp.journs >= 20] # filter journals with low sample size
    temp.tophost = sapply(rownames(temp.journs),
                          function(x) {
                            temp.hosts = urls$host[urls$SO == x]
                            temp.all = length(temp.hosts)
                            temp.hosts = sort(table(temp.hosts), decreasing=T)
                            return (temp.hosts[1] / temp.all) # Percentage of total hosts accounted for by
                            # the most popular.
                          })
    names(temp.tophost) = rownames(temp.journs)
    # Journals with > 90% URLs from the same host. 90% is rather high, but this shows
    # us that some journals with many URLs referring to the same host are what the type
    # we are looking for (such as in the journal AMERICAN JOURNAL OF NURSING, where the
    # links point to supplementary videos) while others are not what we are looking for
    # (like MULTIPLE SCLEROSIS, where all point to the website for the journal)
    for(i in names(temp.tophost[temp.tophost > .9])) {
      cat("Journal: ", i, "\n")
      print(urls$url[urls$SO == i])
    }
    # Look at distribution
    hist(temp.tophost)
    
    temp.journyears = data.frame(year=integer(), journ=character(),
                                 percent = numeric(), nTotal=integer(), nTopUrl=integer(),
                                 topUrl=character())
    
    MIN_PER_YEAR = 10 # Minimum number of URLs a journal must publish within a year to be considered
    
    temp.years = table(urls$SO, urls$PY)
    for(j in rownames(temp.journs)) {
      for (y in unique(urls$PY[urls$SO == j])) {
        temp.urls = urls$url[urls$SO == j & urls$PY == y]
        temp.all = length(temp.urls)
        if (temp.all < MIN_PER_YEAR) { # Skip ones that don't meet a threshhold
          next
        }
        temp.urls = sort(table(temp.urls), decreasing=T)
        p = temp.urls[1] / temp.all
        entry = data.frame(year=y, journ=j, percent=p,
                           nTotal=temp.all,
                           nTopUrl=temp.urls[1],
                           names(temp.urls[1]))
        temp.journyears = rbind(temp.journyears, entry)
      }
    }
    rm(j,y,temp.urls,temp.all,p,entry, MIN_PER_YEAR)
    
    # For almost all journals, those which with high dups in one year were high
    # for most years
    library(lattice)
    xyplot(percent ~ year, data=temp.journyears, type="l", group=journ)
    
    # .3 looks like a good cutoff
    
    temp.dups =  temp.journyears[temp.journyears$percent > .3,]
    xyplot(percent ~ year, data=temp.dups, type="l", group=journ)
  }
  
  # From the temp.dups list generated above, we identified journal/year combos where
  # there are URLs that aren't the Internet-based academic tools we are examining in this
  # study.
  # Many of them are journals pointing to their website.
  # Since supplementary information is of academic value, those URLs were kept.
  # This step eliminates 943 URLs
  
  urls = urls[!(urls$url == "http://www.bjcancer.com" &
    urls$SO == "BRITISH JOURNAL OF CANCER" &
    urls$PY %in% 2000:2001),] # Journal website
  
  urls = urls[!(urls$url == "http://www3.interscience.wiley.com/journal/121548564/issueyear?year=2009" &
    urls$SO == "BRITISH JOURNAL OF PHARMACOLOGY" &
    urls$PY == 2009),] # Advertising collection of papers
  
  urls = urls[!(urls$url == "http://dx.doi.org/10.1111/j.1476-5381.2010.00831.x" &
    urls$SO == "BRITISH JOURNAL OF PHARMACOLOGY" &
    urls$PY == 2010),] # Advertising collection of papers
  
  urls = urls[!(urls$url == "http://www.circresaha.org" &
    urls$SO == "CIRCULATION RESEARCH" &
    urls$PY %in% 2000:2003),] # Journal website
  
  urls = urls[!(urls$url == "http://circres.ahajournals.org" &
    urls$SO == "CIRCULATION RESEARCH" &
    urls$PY == 2004),] # Journal website
  
  urls = urls[!(urls$url == "http://ctj.sagepub.com" &
    urls$SO == "CLINICAL TRIALS" &
    urls$PY %in% 2008:2010),] # Journal website
  
  urls = urls[!(urls$url == "http://cpc.cs.qub.ac.uk/licence/licence.htmlNo" &
    urls$SO == "COMPUTER PHYSICS COMMUNICATIONS" &
    urls$PY == 2008),] # Parsing mistake.
  
  urls = urls[!(urls$url == "http://www.jstage.jst.go.jp/browse/jpa2" &
    urls$SO == "JOURNAL OF PHYSIOLOGICAL ANTHROPOLOGY" &
    urls$PY == 2010),] # Journal website
  
  urls = urls[!(urls$url == "http://www.molmed.org" &
    urls$SO == "MOLECULAR MEDICINE" &
    urls$PY %in% 2009:2010),] # Journal website
  
  urls = urls[!(urls$url == "http://msj.sagepub.com" &
    urls$SO == "MULTIPLE SCLEROSIS" &
    urls$PY %in% 2007:2009),] # Journal website
  
  urls = urls[!(urls$url == "http://neuro-oncology.dukejournals.org" &
    urls$SO == "NEURO-ONCOLOGY" &
    urls$PY %in% 2008:2009),] # Journal website
  
  urls = urls[!(urls$url == "http://www.insp.mx/salud/index.html" &
    urls$SO == "SALUD PUBLICA DE MEXICO" &
    urls$PY %in% 2001:2004),] # Journal website; points to English-version of papers.
  
  ## End of elimination
  
  ### Computed variables
  urls.len = length(urls$url)
  
  ## Create a best estimate of the date in PM96. We reflect this in months
  ## since Jan 1, 1996
  monthList = c("JAN","FEB","MAR","APR","MAY","JUN","JUL","AUG","SEP","OCT",
                "NOV","DEC")
  
  # By truncating at 3 chars, we round down for both ranges (like JUL-AUG) and
  # for dates that values that have days (like JAN 1). No month specified is
  # assumed to be January, since it could be an annual issue.
  # 
  # These substitutions rely on journals publishing at the beginning of a
  # given period.
  urls$PD2 = ifelse(urls$PD == "", "JAN", substr(urls$PD, 1, 3))
  seasonsList = c("WIN","SPR","SUM","FAL")
  seasonsListReplace = c("JAN","APR","JUL","OCT")
  
  # Convert PD2 into a numeric representing the number of the month
  urls$PD2 = sapply(urls$PD2,
                    function(x) {
                      # Convert seasons to a month
                      if (x %in% seasonsList) {
                        x = seasonsListReplace[which(x == seasonsList)]
                      }
                      # An assert to make sure all months are set to something
                      stopifnot(x %in% monthList)
                      return (which(x == monthList) - 1)
                    })    
  urls$PM96 = (urls$PY - YEAR_MIN)*12 + urls$PD2
  
  ## Calculate web column. Response >= 90% are considered present. < 90% is down.
  
  # These runs were outside of the study window. Eliminate them.
  urls$web2011.04.15.18.47 = NULL
  urls$web_reason2011.04.15.18.47 = NULL
  
  temp.web_cols = grep("web2011", colnames(urls)) # Column numbers containing web avail
  temp.web_cnt  = rowSums(urls[,temp.web_cols] == 'True') # Tally the 'True' values
  temp.web_pct  = temp.web_cnt / max(temp.web_cnt) # Percentage available
  
  urls$web = urls$web_pct = temp.web_pct
  urls$web = TRUE
  urls$web[urls$web_pct < .9] = FALSE
  rm(temp.web_cols, temp.web_cnt, temp.web_pct)

  ## Archive Engine Cleanup
  # Clean up the archive engine response columns by setting
  # their non-trues to falses
  temp.ia_cols = grep("ia20", colnames(urls), value=T)
  temp.wc_cols = grep("wc20", colnames(urls), value=T)
  urls.archive_cols = c(temp.ia_cols, temp.wc_cols)
  
  for(col in urls.archive_cols) {
    origColName = paste(col, "Orig", sep="")
    urls[,origColName] = urls[,col] # Make a backup of the original statuses
    urls.archive_cols = c(urls.archive_cols, origColName) # Preserve them for analysis

    # Recode everything to boolean
    urls[urls[,col] != "True", col] = "False"
    urls[,col] = as.logical(urls[,col])
  }
    
  temp.archDates = sub("ia","",temp.ia_cols)
  for(date in temp.archDates) {
    temp.archCol = paste("archived", date, sep="")
    temp.iaCol = paste("ia", date, sep="")
    temp.wcCol = paste("wc", date, sep="")
    
    urls[,temp.archCol] = (urls[,temp.wcCol] | urls[,temp.iaCol])
  }
  
  # Calculate a "SubmitFinal" column that is based on whether the
  # URL was submitted AND whether it tested positive in the next run.
  # The idea is that the return status alone from the submission isn't enough
  # to gauge whether we freshly archived the site; if it showed up in the subsequent
  # query then we know that it did.
  urls$iaSubmitFinal2012.11.15 = ifelse(urls$iaSubmit2012.11.15 != "Skipped" &
                                        urls$ia2013.02.05, TRUE, FALSE)
  urls$wcSubmitFinal2012.11.30 = ifelse(grepl('^6',urls$wcSubmit2012.11.30) &
                                        urls$wc2013.02.05, TRUE, FALSE)
  
  # To capture the columns for pages submitted to the archive engines
  temp.submitCols = grep("Submit", colnames(urls), value=T)

  urls.archive_cols = c(urls.archive_cols, paste("archived", temp.archDates, sep=""),
                        temp.submitCols)
  keep_columns = c(keep_columns, urls.archive_cols)
  rm(temp.ia_cols, temp.wc_cols, temp.archDates, temp.archCol, temp.iaCol, temp.wcCol, temp.submitCols)

  ## Internet Archive
  ## For our purposes, use the archive snapshots that were taken right after the web survey
  urls$ia = urls$ia2011.05.23
  
  ## WebCitation
  urls$wc = urls$wc2011.05.23
    
  ## Computed archived - whether a URL is archived in either system
  urls$archived = (urls$ia | urls$wc)
  
  ## Assess directory depth
  library(stringr)
  urls$depth = str_count(urls$url, "/") - 2 # Remove two due to the initial "http://"
  
  # Subtract one if the URL ends with a "/"
  temp.lens = str_length(urls$url)
  temp.end_slash = (substr(urls$url, temp.lens, temp.lens) == "/")
  urls$depth[temp.end_slash] = urls$depth[temp.end_slash] - 1
  rm(temp.lens, temp.end_slash)
  
  ## Introduce PY96
  urls$PY96 = urls$PY - 1996
  
  ## Add TimesCited & Cited References
  urls$TimesCited = urls$TC
  urls$LogTimesCited = log2(urls$TC + 1)
  urls$CitesToOthers = urls$NR
  urls$LogCitesToOthers = log2(urls$NR + 1)
  
  ## Handle journal/source-related columns
  
  # It would have been nice to use the abbreviated variety (J9), however
  # not every entry has it (347 are missing it) and some of the journals that
  # are missing a J9 entry have it in other places, leading to potential
  # misclassification (for example, SO="NUCLEIC ACIDS RESEARCH" URLs published
  # in 1998 lack the J9 entry but other years have it)
  urls$Source = urls$SO
  
  if (SHOW_THINKING) {
    # Determine optimal truncation limit -- the lowest number of characters while preserving 
    # unique names
    length(unique(urls$SO)) # 3176
    for (i in 100:30) { print(cbind(i,length(unique(substr(urls$SO, 0, i))))) } # It's 78, so use 80
  }
  
  # Create truncated Source column
  urls$Source_t = substr(urls$SO, 0, 80)
  
  # Calculate Source_top30_t
  temp.srcCounts = sort(table(urls$Source_t), decreasing=T)
  temp.srcSig = rownames(temp.srcCounts[1:30])
  temp.srcSig100 = rownames(temp.srcCounts[temp.srcCounts > 100])
  temp.srcSig20 = rownames(temp.srcCounts[temp.srcCounts >= 20])	# For WC
  
  urls$Source_top30_t = ifelse(urls$Source_t %in% temp.srcSig, urls$Source_t, "aaOTHER")
  urls$Source_over100 = ifelse(urls$Source_t %in% temp.srcSig100, urls$Source_t, "aaOTHER")
  urls$Source_top20 = ifelse(urls$Source_t %in% temp.srcSig20, urls$Source_t, "aaOTHER")
  urls$Source_top20 = factor(urls$Source_top20)
  
  rm(temp.srcSig100, temp.srcSig20)
  
  # For these sources, web is at or close to 100% either true or false and/or
  # there are few unique urls.
  if (SHOW_THINKING) {
    # Show number of unique URLs by Source
    for (i in levels(urls$Source_top30_t)) {
      out = cat(i,length(which(urls$Source_top30_t == i)),
                length(unique(urls$url[urls$Source_top30_t == i])))
      print(out)
    }
    table(urls$web, urls$Source_top30_t)
  }
  
  # It's no longer necessary to remove these sources since we use the uniq URLs for modelling.
  # Uncomment the next few commented lines in order to restore this functionality.
  # temp.exclSources contains journals whereby almost all URLs are duplicates.
  # 	temp.exclSources = c("EPILEPSIA", "GENES CHROMOSOMES & CANCER")
  
  # 	urls$Source_top30_t = ifelse(urls$Source_top30_t %in% temp.exclSources,	"aaOTHER", urls$Source_top30_t)
  urls$Source_top30_t = substr(urls$Source_top30_t, 0, 50) # top30 doesn't need as many chars to differentiate
  
  # 	urls$Source_over100 = ifelse(urls$Source_over100 %in% temp.exclSources,	"aaOTHER", urls$Source_over100)
  
  urls$Source_over100 = factor(urls$Source_over100)
  urls$Source_top30_t = factor(urls$Source_top30_t)
  
  rm(temp.srcCounts, temp.srcSig)
  #     rm(temp.exclSources)
  # Obtain Dom_top30
  temp.domCounts = sort(table(urls$dom), decreasing=T)
  temp.sigDoms = rownames(temp.domCounts[1:30])
  temp.sigDoms = temp.sigDoms[temp.sigDoms != "mx"] # Remove .mx due to being predominantly a single URL
  urls$Dom_top30 = factor(ifelse(urls$dom %in% temp.sigDoms, urls$dom, "aaOTHER"))
  urls$dom = as.factor(urls$dom) 	# recast as a factor
  rm(temp.domCounts, temp.sigDoms)
  
  # Generate FundTextPresent
  urls$FundTextPresent = str_length(urls$FX) > 0
  
  # Convert url_num to num_f  (number as factor)
  urls$num_f = factor(ifelse(urls$url_num < 3, urls$url_num, "3+"))
  
  urls$DocType = factor(urls$DT) # DocType
  
  # doSubjectAnalysis takes a urlList and returns a new one with a new row
  # per subject. "chop" determines whether to truncate subjects with commas
  # (such as "Psychology, Multidisciplinary") so that subspecialties get
  # grouped into more general categories.
  doSubjectAnalysis = function(urlList, chop=FALSE) {
    # Subjects appear to be tied to the journal, not the article
    
    library(stringr)
    # For these purposes, URLs without subjects don't contribute, so we remove them.
    urlList = subset(urlList, SC != "")
    
    # Duplicate each row; one for each subject contained in the SC column
    subjs = str_split(urlList$SC, ";")
    subjs = lapply(subjs, str_trim)
    
    if (chop == TRUE) {
      subjs = lapply(subjs, sub, pattern="[[:space:]]*,.*$", replacement="")
    }
    
    # Ensure only one entry per subject, per URL This is most pertinent in cases
    # where we just truncated and there's multiple subjects for a given URL
    subjs = lapply(subjs, unique)
    
    if (SHOW_THINKING) {
      subjs2 = unlist(subjs)
      subjCnt = sort(table(subjs2), decreasing=T) # Show unique number of subjects
      subjCnt[1:20]
      
      # Look at more broad subjects by removing the text after a comma
      subjsGen = sub("[[:space:]]*,.*$", "", subjs2) 
      subjsGenCnt = sort(table(subjsGen), decreasing=T)
      subjsGenCnt[1:20]
    }
    
    # Create empty list of proper length that will be populated shortly
    urlsExpanded = urlList[0,]
    urlsExpanded = urlsExpanded[1:length(unlist(subjs)),]
    
    begin = Sys.time()
    
    urlListLen = nrow(urlList)
    dest = 1
    for(src in 1:urlListLen) {
      subj = subjs[[src]]
      
      subjCnt = length(subj)
      for(j in 1:subjCnt) {
        urlsExpanded[dest,] = urlList[src,]
        urlsExpanded$SC[dest] = subj[j]
        dest = dest + 1
      }
    }
    cat("Parsing subjects took ", Sys.time() - begin, "\n")
    
    return(urlsExpanded)    
  }
  
  # Generate urls list, expanded by having one entry per subject code.
  # We select keep_columns to reduce copy time (it adds up!).
  urlsSubjExp = doSubjectAnalysis(urls[,keep_columns], chop=TRUE)
  urlsSubjExp.len = length(urlsSubjExp$url)
  
  ### Unique URLs
  ### Build data frame with unique URLs and include variables appropriate to a single URL
  uniq = data.frame(url = unique(urls$url))
  temp.join1 = match(uniq$url, urls$url)
  
  # Columns to transfer verbatum from urls to uniq. These should be the same for every
  # uniq URL across all of the urls data frame entries pertaining to it.
  uniq_cols = c("web", "web_pct", "depth", "dom", "archived", "ia", "wc", urls.archive_cols)
  
  uniq[,uniq_cols] = urls[temp.join1,uniq_cols]
  
#   uniq$web = urls$web[temp.join1] # Was the URL available?
#   uniq$depth = urls$depth[temp.join1] # Domain depth
#   uniq$dom = urls$dom[temp.join1] # URL's domain
#   uniq$ia  = as.logical(urls$ia[temp.join1]) # Internet Archive
#   uniq$ia_new = urls$ia_new[temp.join1]
#   uniq$ia2011.05.23 = urls$ia2011.05.23[temp.join1]
#   uniq$wc  = as.logical(urls$wc[temp.join1]) # WebCitation
#   uniq$wc_new = as.logical(urls$wc_new[temp.join1])
#   uniq$wc2011.05.23 = urls$wc2011.05.23[temp.join1]
#   uniq$archived = uniq$ia | uniq$wc #  Computed column = archived by either method
  
  ## Calculate number of times a URL has been published(similar to Wren, 2008)
  ## Since a single journal article should only be able to publish a URL once,
  ## we eliminate multiple URL entries for a single journal article by matching
  ## the AB, AU, PY and SO fields.
  uniq$nPub = sapply(uniq$url,
                     function (x) {
                       unq = unique(urls[urls$url == x,c("AB","AU","PY","SO")])
                       return(nrow(unq))
                     })
  
  uniq$nJourns = sapply(uniq$url,
                        function (x) {
                          unq = unique(urls[urls$url == x,"SO"])
                          return(length(unq))
                        })
  
  uniq$LogPub = log2(uniq$nPub)
  
  if (SHOW_THINKING) {
    # How many URLs are published multiple times in a single article?
    temp.appears = table(urls$url)
    temp.join2 = match(uniq$url, rownames(temp.appears))
    uniq$nPubDups = temp.appears[temp.join2]
    rm(temp.appears, temp.join2)
    uniq[uniq$nPub != uniq$nPubDups, c("url","nPub","nPubDups")] # 7 urls
  }
  
  ## Average the Times Cited across all papers
  uniq$TimesCited = urls$TimesCited[temp.join1]
  # Create a list of URLs that appear multiple times. We will reuse this.
  temp.multUrls = uniq$url[uniq$nPub > 1]
  temp.multUrlsCount = sapply(temp.multUrls,
                              function (x) {
                                mean(urls$TimesCited[urls$url == x], na.rm=T)
                              })
  uniq$TimesCited[uniq$nPub > 1] = temp.multUrlsCount
  uniq$LogTimesCited = log2(uniq$TimesCited + 1)
  
  ## Calculate first/last seen
  ## It doesn't make sense to have a "published year" variable when
  ## there could be multiple...
  uniq$firstPY96 = uniq$lastPY96 = urls$PY96[temp.join1] # Published Year, zero'd to 1996
  temp.first = sapply(temp.multUrls,
                      function (x) {
                        min(urls$PY96[urls$url == x])
                      })
  temp.last = sapply(temp.multUrls,
                     function (x) {
                       max(urls$PY96[urls$url == x])
                     })
  uniq$firstPY96[uniq$nPub > 1] = temp.first
  uniq$lastPY96[uniq$nPub > 1] = temp.last
  
  # Do it again for PM96
  uniq$firstPM96 = uniq$lastPM96 = urls$PM96[temp.join1] # Published Year, zero'd to 1996
  temp.first = sapply(temp.multUrls,
                      function (x) {
                        min(urls$PM96[urls$url == x])
                      })
  temp.last = sapply(temp.multUrls,
                     function (x) {
                       max(urls$PM96[urls$url == x])
                     })
  uniq$firstPM96[uniq$nPub > 1] = temp.first
  uniq$lastPM96[uniq$nPub > 1] = temp.last
  
  rm(temp.first, temp.last)
  
  ## Import sources (journals)
  uniq$Source = urls$Source_t[temp.join1]
  
  temp.multUrlsSrc = sapply(temp.multUrls,
                            function (x) {
                              temp = unique(urls$Source_t[urls$url == x], na.rm=T)
                              if (length(temp) > 1) {
                                # Cap concatenated strings at 100 chars for readability
                                concat = paste(sort(temp), collapse="+")
                                return(strtrim(concat, 100))
                              } else
                                return(temp)
                            })
  uniq$Source[uniq$nPub > 1] = temp.multUrlsSrc
  
  if (SHOW_THINKING) {
    # Examine which URLs were published in multiple journals
    temp.multUrlsSrcCnt = sapply(temp.multUrls,
                                 function (x) {
                                   length(unique(urls$Source_t[urls$url == x], na.rm=T))
                                 })
    # Interesting tidbit- of the minority (1145) of URLs published > once,
    # most were published in just one or two journals
    densityplot(temp.multUrlsSrcCnt)
    table(temp.multUrlsSrcCnt)
    #  1   2   3   4   5   6   7   8   9  11  12  13  15  17  38 
    #500 500  84  26  11   3   2   1   4   1   1   1   2   1   1 
    
    # Which URLs were published in > 10 journals?
    uniq$url[uniq$nPub > 1][temp.multUrlsSrcCnt > 10]
    # [1] http://www.ncbi.nlm.nih.gov/     http://www.ncbi.nlm.nih.gov      http://imgt.cines.fr            
    # [4] http://www.HaworthPress.com      http://www.clinicaltrials.gov    http://clinicaltrials.gov       
    # [7] http://www.controlled-trials.com
    # FYI - http://www.clinicaltrials.gov was the one in 38 journals
    rm(temp.multUrlsSrcCnt)
  }
  
  # Calculate Source_top. We set the threshhold for being included
  # as publishing > 100 unique URLs
  temp.srcCounts = sort(table(uniq$Source), decreasing=T)
  temp.srcSig = rownames(temp.srcCounts[temp.srcCounts > SRC_SIGCOUNT])	
  uniq$Source_top = ifelse(uniq$Source %in% temp.srcSig, uniq$Source, "aaOTHER")
  uniq$Source_top = factor(uniq$Source_top)
  
  # Those with >= 20 for the purposes of figuring which journals use WC
  temp.srcSig = rownames(temp.srcCounts[temp.srcCounts >= 20])	
  uniq$Source_top20 = ifelse(uniq$Source %in% temp.srcSig, uniq$Source, "aaOTHER")
  uniq$Source_top20 = factor(uniq$Source_top20)
  
  rm(temp.srcCounts, temp.srcSig)
  
  ## Calculate the combined FundTextPresent value as a number between 0 and 1
  ## 0 = FALSE, 1 = TRUE
  ## For those where the answer is not 0 or 1 (most URLs only
  ## appear once and most of the repeats do not have differing
  ## values), we use the percentage appearing TRUE
  uniq$FundTextPresent = ifelse(urls$FundTextPresent[temp.join1], 1, 0)
  
  temp.multFundText = sapply(temp.multUrls,
                             function (x) {
                               texts = urls$FundTextPresent[urls$url == x]
                               total = length(texts)
                               return (length(texts[texts == TRUE])/total)
                             })
  
  uniq$FundTextPresent[uniq$nPub > 1] = temp.multFundText
  
  rm(temp.multFundText)
  
  if (SHOW_THINKING) {
    # Look at FundTextPresent status
    temp.FundTextDiffers = sapply(temp.multUrls,
                                  function (x) {
                                    temp.fundtexts = urls$FundTextPresent[urls$url == x]
                                    return (ifelse(length(unique(temp.fundtexts)) > 1, TRUE, FALSE))
                                  })
    table(temp.FundTextDiffers)
    # FALSE  TRUE 
    # 855   283 
  }
  rm(temp.join1, temp.multUrls, temp.multUrlsCount, temp.multUrlsSrc)
  
  # Determine significant domains
  if (SHOW_THINKING) {
    # Look at the top domains
    sort(table(uniq$dom), decreasing = T)[1:30]
  }
  
  temp.domCounts = sort(table(uniq$dom), decreasing=T)
  temp.sigDoms = rownames(temp.domCounts[temp.domCounts > DOM_SIGCOUNT])
  uniq$domSig = as.character(uniq$dom)
  uniq$domSig[!(uniq$dom %in% temp.sigDoms)] = "aaOTHER"
  uniq$domSig = factor(uniq$domSig)
  
  uniq.len = length(uniq$url)
  
  rm(temp.domCounts, temp.sigDoms)
  
  # Only keep the columns we need
  urls = urls[,keep_columns]
  
  if (WRITE_CACHE) {
    #	cols = c("web","depth","PY96","LogTimesCited","J9","TimesCited","dom","ia","wc")
    #	write.csv(urls[,cols], file=CACHE_FILENAME)
    save(urls, urls.len, urlsSubjExp, urlsSubjExp.len, urls.archive_cols, uniq, uniq.len, compression_level=9, file=CACHE_FILENAME)
  } # WRITE_CACHE
  
} # READ_CACHE
