# Supplementary material for: A cross disciplinary study of link decay and the effectiveness of mitigation techniques
Source: BMC Bioinformatics. 2013 Oct 9;14(Suppl 14):S5. doi: 10.1186/1471-2105-14-S14-S5 (PMC3851533; doi:10.1186/1471-2105-14-S14-S5)
Supplement: Additional file 1 — supplement.zip. Contains source code used to perform the study, written in python and R. README.txt contains descriptions for each file. [file 1471-2105-14-S14-S5-S1.zip › supplemental_files/analysis/output.txt]

> source('/path/to/analysis/stats.r')
Number of URLs (unique):  17110 ( 14489 )
Web overall explained deviance: 2019 
IA overall explained deviance: 2545 
WC overall explained deviance: 2651 
[1] "Deviance explained by each predictor"
                       web         ia          wc
Model Dev       2018.53454 2545.20629 2650.817959
Unique Dev      1357.82396 1505.95474 2348.088062
lastPM96         570.76149  149.67841   93.416797
LogPub            32.21306   48.30516  185.740691
depth            196.50737  677.45375  338.336658
LogTimesCited     17.68087   35.35097  404.633766
FundTextPresent   48.11457  203.52509    2.654017
domSig           355.29157  225.58620  173.710916
Source_top       137.25503  166.05516 1149.595217
[1] "Median survival times for URLs"
Call: survfit(formula = urls.survFormM ~ 1, data = urls)

records   n.max n.start  events  median 0.95LCL 0.95UCL 
  17110   17110   17110    4356     112     112     120 
[1] "Median survival times for unique URLs"
Call: survfit(formula = uniq.survFormM ~ 1, data = uniq)

records   n.max n.start  events  median 0.95LCL 0.95UCL 
  14489   14489   14489    3266     112     112     112 
Percent URLs (unique) dead:  31 ( 33 )
Percent URLs (unique) alive:  69 ( 67 )
Percent URLs (unique) in IA:  62 ( 59 )
Percent URLs (unique) in WC:  21 ( 16 )
Percent URLs (unique) archived:  65 ( 62 )
Percent URLs (unique) available in some manner:  84 ( 82 )
Percent of missing URLs (unique) archived: 49 ( 47 )
Percent of missing URLs (unique) archived by IA: 47 ( 46 )
Percent of missing URLs (unique) archived by WC: 7 ( 6 )
Number of uniq URLs submitted to archiving engines: IA 1163 , WC 7285 
Number of DOI sites (unique): 189 ( 167 )
Number of PURL sites (unique): 9 ( 8 )
Living URLs published > 1 times living and missing: 0.7874225 0.2125775 
Living URLs published 1 time living and missing: 0.6560629 0.3439371 
Internet Archive sites that were blocked from archiving due to robots.txt (uniq): 507, 2.963179% (352, 2.429429%)
Unavailable Internet Archive sites that were blocked from archiving due to robots.txt (uniq): 81, 15.97633% (76, 21.59091%)
Survival Times for subject  Biochemistry & Molecular Biology 
Survival Times for subject  Biotechnology & Applied Microbiology 
Survival Times for subject  Computer Science 
Survival Times for subject  Biochemical Research Methods 
Survival Times for subject  Mathematical & Computational Biology 
Survival Times for subject  Genetics & Heredity 
Survival Times for subject  Physics 
Survival Times for subject  Engineering 
Survival Times for subject  Statistics & Probability 
Survival Times for subject  Chemistry 
Survival Times for subject  Biophysics 
Survival Times for subject  Astronomy & Astrophysics 
Survival Times for subject  Mathematics 
Survival Times for subject  Zoology 
Survival Times for subject  Cell Biology 
Survival Times for subject  Biology 
Survival Times for subject  Oncology 
Survival Times for subject  Plant Sciences 
Survival Times for subject  Environmental Sciences 
Survival Times for subject  Medicine 
Time difference of 2.76343 mins
Linear coefficients (R^2) for URLs percentage by year overall: 0.03664289 ( 95.50238 %)
Uniq Percent increase for IA ( 11356 - 9276 = 2080 ): 22.42346 
Uniq Percent increase for WC ( 8842 - 2494 = 6348 ): 254.5309 
URLs submitted to IA (unique): 3039 ( 2662 )
URLs submitted to WC (unique): 8486 ( 7477 )
URLs submitted to IA which returned error but were successfully archived: 872 
URLs submitted to WC which returned error but were successfully archived: 12 
URLs submitted to WC which returned success but were unsuccessfully archived: 955 
URL count (percent) whose availability was > 0 or < .9: 466 ( 0.03216233 )
Variation (max-min) between 1996 and 1999, inclusive (uniq): 0.02356403 ( 0.01461575 )
R squared for 1996-1999 linear fit (unique): 0.5132796 ( 0.1808213 )
Variation (max-min) between 2000 and 2010, inclusive (uniq): 0.4264276 ( 0.4107151 )
R squared for 2000-2010 linear fit (unique): 0.9479806 ( 0.9457182 )
URLs appearing more than once: 1129 or 0.07792118 %
Multiply published URLs only published in 1 journal: 0.4348981 %
Funding text in multiply published URLs is different 0.2444641 % of the time
Overall elapsed time: 18.01948
