# Supplementary material for: A cross disciplinary study of link decay and the effectiveness of mitigation techniques
Source: BMC Bioinformatics. 2013 Oct 9;14(Suppl 14):S5. doi: 10.1186/1471-2105-14-S14-S5 (PMC3851533; doi:10.1186/1471-2105-14-S14-S5)
Supplement: Additional file 1 — supplement.zip. Contains source code used to perform the study, written in python and R. README.txt contains descriptions for each file. [file 1471-2105-14-S14-S5-S1.zip › supplemental_files/analysis/stats.r]

#### Survival Analysis
#### We construct two models -
####	urls.surv: every published URL is an entry
####	uniq.surv: every unique URL is an entry
#### Data is from the raw output of the python scripts
#### and has not been otherwise modified.
#### Copyright 2013, Jason Hennessey. See LICENSE.txt for license.


# Enable to follow logic used while determining the final model
SHOW_THINKING = FALSE
DIR_SET = TRUE

setwd("/path/to/analysis/")
temp.begin = Sys.time()
source("common_raw.R", echo=F) # Load data and transforms
Sys.time() - temp.begin
library(survival)

methods = c("web","ia","wc")

### Overall statistics
cat("Number of URLs (unique): ", length(urls$url), "(", length(uniq$url), ")\n")

### Custom functions

# A rough AIC. The coefficient penalty could be better, but none
# of the best model candidates are close enough to make it matter.
survAIC = function (x) {
	-2*x$loglik[2]+2*(length(x$coef)-1)
}

installLibs = function() {
  # List of packages to install
  packages = c("HH", "stringr", "Hmisc", "lattice")
  install.packages(pkgs=packages)
}

loadLibs = function() {
  # Load the libraries necessary for other things. Used as a convenience
  # function during development for when we load our variables from a workspace
  # (which doesn't load the libraries too)
  packages = c("HH", "stringr", "Hmisc", "lattice")
  for (p in packages) {
    library(p, character.only=TRUE)
  } 
}
## Loop through survreg() distributions to identify (and return) the best

compareSurvregAIC = function(inFormula, inData) {
	## Compute Full Model and compare AIC values.
	print("Comparing AIC for formula")
	print(inFormula)
	dists = c("weibull", "exponential", "gaussian", "logistic", "lognormal", "loglogistic")
	aic = NULL
	bestAIC = Inf
	bestSurv = NULL
	for(d in dists) {
		surv = survreg(inFormula, data=inData,dist=d)
		thisAIC = survAIC(surv)
		aic = append(aic, thisAIC)
		if (thisAIC < bestAIC) {
			bestSurv = surv
			bestAIC = thisAIC
		}
	}
	vals = data.frame(dists,aic)
	vals = vals[order(vals$aic),]
	rownames(vals) = NULL
	return(vals)
}

### Survival Transforms

# Number of years from the beginning (1996) until when the sample was taken 
# (2011)
# Used for lifetime survival calculations. Specified when the measurements were
# taken.
LIFE_DIFF = 15
LIFE_DIFFM = 15*12 + 4 

# Create web inverse indicator where TRUE means DEAD and FALSE means ALIVE
# ALIVE is a synonym for "right-censored" in survival parlance
urls$dead = !urls$web
urlsSubjExp$dead = !urlsSubjExp$web

# For event, 0=right censored, 1=event at ?time?, 2=left censored, 3=interval censored
# Therefore, if URL alive then event=0, otherwise 2
urls$event = rep.int(0,urls.len)
urls$event[urls$dead] = 2

urlsSubjExp$event = rep.int(0,urlsSubjExp.len)
urlsSubjExp$event[urlsSubjExp$dead] = 2

# Use -Inf as the second arg, since it should be ignored due to
# event always being 0 or 2. This gives us a verification of this behavior,
# since if it weren't ignored, we would hopefully see some errors due to mismatched
# vector size or out of bounds.
urls.survForm = Surv(LIFE_DIFF - urls$PY96, -Inf, urls$event, type="interval")

urls.survFormM = Surv(LIFE_DIFF*12 - urls$PM96, -Inf, urls$event, type="interval")


### Model building - urls

# We use the uniq entries for the survival model due to model assumptions of
# independence between observations. Were we using the non-deduplicated urls for
# the model, certain variables (like the outcome variables, domain, etc) would
# be the same across instances of a particular URL.
URLS_SURV_MODEL = FALSE
if (URLS_SURV_MODEL) {
    urls.form1 = formula("urls.survForm ~ DocType + Dom_top30 + FundTextPresent +
    				num_f + Source_top30_t + LogTimesCited + depth")
    urls.form2 = formula("urls.survForm ~ DocType + Dom_top30 + FundTextPresent +
    				num_f + Source_over100 + LogTimesCited + depth")
    if (SHOW_THINKING) {
    	## Compare using the top 30 sources vs. using those that have > 100 URLs 
    	compareSurvregAIC(urls.form1, urls) # top30
    	compareSurvregAIC(urls.form2, urls) # over100
    }
    
    urls.fullForm = urls.form2
    urls.survFull = survreg(urls.fullForm, data=urls, dist="gaussian")
    
    if (SHOW_THINKING) {
    	## Correlation exists between CitesToOthers and TimesCited
    	cor.test(urls$CitesToOthers,urls$TimesCited, use="complete.obs")
    	cor.test(urls$CitesToOthers,urls$TimesCited, use="complete.obs", method="spearman")
    	# pearson = .0053, spearman ~ 0. High correlation
    
    	# Check p value for single model with just those variables to see which is better
    	summary(survreg(urls.survForm ~ CitesToOthers, data=urls)) # .456
    	summary(survreg(urls.survForm ~ LogCitesToOthers, data=urls)) # .0369
    	summary(survreg(urls.survForm ~ TimesCited, data=urls)) # .000125
    	summary(survreg(urls.survForm ~ LogTimesCited, data=urls)) # 3.31e-27
    
    	# We will model without CitesToOthers due to collinearity
    	# and use LogTimesCited
    
    	# Look for the best distribution
    	compareSurvregAIC(urls.fullForm, urls)
    	summary(urls.survFull)
    
    }
    
    ## Compute Reduced Model
    # Use AICs to screen for other variables to remove
    
    if (SHOW_THINKING) {
    	urls.surv1 = step(urls.survFull)	# Shows that removing DocType increases
    										# AIC only marginally (~ 1).
    										# Since it is marginal and not central to study, remove.
    										# This step() call doesn't actually remove anything.
    }
    
    urls.form2 = formula("urls.survForm ~ Dom_top30 + FundTextPresent + num_f +
    					Source_top30_t + LogTimesCited")
    urls.surv2 = survreg(urls.form2, data=urls, dist="logistic")
    
    if (SHOW_THINKING) {
    	compareSurvregAIC(urls.form2,urls)
    	rm(temp.notused)
    }
    
    # Final models
    urls.surv = urls.surv2
    
    if (SHOW_THINKING) {
    	anova(urls.surv) # Everything has p < .001
    	urls.survTable = summary(urls.surv)$table
    	urls.survInsignificant = urls.survTable[urls.survTable[,"p"] > .001,]
    	urls.survInsignificant 
    	urls.survSignificant = urls.survTable[urls.survTable[,"p"] <= .001,]
    	urls.survSignificant
    }
} # if URLS_SURV_MODEL

### Survival model building - uniq

uniq$dead = !uniq$web
uniq$event = rep.int(0,uniq.len)
uniq$event[uniq$dead] = 2

# For the uniq URLs, we have a different scenario: some URLs have had
# multiple publishings. In those cases, we assume the URL was functional
# from the first published date through the last.
# Thus, for living URLs use the first published date and dead ones use
# the last (all are relative to 2011).
uniq$survAge = LIFE_DIFF - ifelse(uniq$dead, uniq$lastPY96, uniq$firstPY96)

# Models based on months are appended with an M
uniq$survAgeM = LIFE_DIFF*12 - ifelse(uniq$dead, uniq$lastPM96, uniq$firstPM96)

uniq.survForm = Surv(uniq$survAge, sample(uniq.len), uniq$event, type="interval")
uniq.survFormM = Surv(uniq$survAgeM, sample(uniq.len), uniq$event, type="interval")

UNIQ_SURV_MODEL = TRUE
if (UNIQ_SURV_MODEL) {
    uniq.Surv = Surv(uniq$survAge, uniq$dead)
    uniq.SurvM = Surv(uniq$survAgeM, uniq$dead)
    uniq.coxph = coxph(uniq.Surv ~ LogPub + depth + LogTimesCited + FundTextPresent + domSig + 
        Source_top, data=uniq)
    
    if (SHOW_THINKING) {
    	# Compare using nPub to using log2(nPub)
    	uniq.surv1Form = formula("uniq.survFormM ~ domSig + nPub + depth + LogTimesCited + Source_top")
    	compareSurvregAIC(uniq.surv1Form, uniq)
    	uniq.surv1 = survreg(uniq.surv1Form, data=uniq, dist="logistic")
    	uniq.surv2Form = formula("uniq.survFormM ~ domSig + LogPub + depth + LogTimesCited + Source_top")
    	compareSurvregAIC(uniq.surv2Form, uniq)  # logistic the best for both
    	uniq.surv2 = survreg(uniq.surv2Form, data=uniq, dist="logistic")
      anova(uniq.surv1, uniq.surv2)  # Compare models - LogPub is much better!
    }
    
    if (SHOW_THINKING) {
    	# Look for collinearity between predictors using Variance Inflation Factor
    	library(HH)
    	temp.vif = vif(web ~ domSig + LogPub + depth + LogTimesCited + Source_top, data=uniq)
    	length(temp.vif[temp.vif > 5]) # None
    	rm(temp.vif)
    }
    
    uniq.fullForm = formula("uniq.survForm ~ LogPub + depth + LogTimesCited + FundTextPresent + domSig + 
    				Source_top")
    uniq.fullFormM = formula("uniq.survFormM ~ LogPub + depth + LogTimesCited + FundTextPresent + domSig + 
        			Source_top")
    
    #uniq.survFull = survreg(uniq.fullForm, data=uniq, dist="logistic")
    uniq.survFullM = survreg(uniq.fullFormM, data=uniq, dist="logistic")
    
    ### Survival Regression
    
    if (SHOW_THINKING) {
    	## Compare AIC values between using the year-based method and the more precise month-based one.
    	compareSurvregAIC(uniq.fullForm, uniq)
    	summary(uniq.survFullM)
    	compareSurvregAIC(uniq.fullFormM, uniq)
    	summary(uniq.survFullM)
    }
    
    if (SHOW_THINKING) {
    	# Look for non-significant variables
    	uniq.surv1 = step(uniq.survFullM) # This step() call doesn't actually remove anything.
    }
    #uniq.surv = uniq.survFull
    uniq.survM = uniq.survFullM
    
    # Examine significant variables
    ALPHA = .001
    anova(uniq.survM) # Everything has p < ALPHA
    uniq.survTableM = summary(uniq.survM)$table
    uniq.survInsignificantM = uniq.survTableM[uniq.survTableM[,"p"] > ALPHA,]
    uniq.survInsignificantM 
    uniq.survSignificantM = uniq.survTableM[uniq.survTableM[,"p"] <= ALPHA,]
    uniq.survSignificantM
    
    # 95% confidence intervals
    uniq.confints = confint(uniq.survM, level=.9)
    
    # New table containing coefs, std error, z, p and 95% conf ints
    # Need to leave off last row (log(scale)) due to no conf int
    
    uniq.survTableConfM = cbind(uniq.survTableM[1:(nrow(uniq.survTableM)-1),],
    				uniq.confints)
    
    uniq.survTableConf = uniq.survTableConfM
    
    # Convert to years instead of months
    uniq.survTableConf[,c("Value","5 %", "95 %")] = uniq.survTableConf[,c("Value","5 %", "95 %")]/12
    
    if (SHOW_THINKING) {
    	# Combine confidence intervals
    	# Write results to file
    	write.csv(uniq.survTableConfM, file="uniq_sigvarsM.csv")
      write.csv(uniq.survTableConf, file="uniq_sigvars.csv")
    }
    ### Analysis of the model
    
    if (SHOW_THINKING) {
    	# Show statistics for different domains and journals
    	uniq.survFitDom = survfit(uniq.survFormM ~ domSig, data=uniq)
    	uniq.survFitSrc = survfit(uniq.survFormM ~ Source_top, data=uniq)
    
    	# Overall survival graph
    	plot(uniq.survFitM)
    	plot(urls.survFitM)
    
    	# A logistic regression similar to the survival for comparison purposes
    	urls.webLogSurvit = glm(web ~ firstPY96 + LogPub + depth + LogTimesCited + domSig + Source_top,
    					family=binomial("logit"), data=uniq)
    }
    
    ### Test assumptions of logistic survival regression by using the model to predict
    testSurvival = function() {
        # First row is the default -- should be equal to intercept
        # Second row is same as default except domain=au
        # Third row is a less likely paper (LogTimesCited=1, depth=3, LogPub=1,domSig=au)
        # Fourth row is a popular paper.
        # Fifth row is the example used in the paper
        predictData = uniq[1:5,c("domSig","LogPub","depth","LogTimesCited","Source_top", "FundTextPresent")]
        predictData[,"domSig"] = c("aaOTHER","au","au", "org", "au")
        predictData[,"LogPub"] = c(0,0,1,3,0)
        predictData[,"depth"] = c(0,0,3,0,0)
        predictData[,"LogTimesCited"] = c(0,0,1,7,1)
        predictData[,"Source_top"] = c("aaOTHER","aaOTHER","aaOTHER","BMC BIOINFORMATICS","aaOTHER")
        predictData[,"FundTextPresent"] = c(0,0,0,1,1)
        
        # Let's test it
        uniq.survM.pred = predict(uniq.survM, newdata=predictData, type="response")
        
        
        if (SHOW_THINKING) {
            ## Show the logistic curves for the hazard ratios
            temp.range1=-10:50
            
            plot(temp.range1, dsurvreg(temp.range1, uniq.survM.pred[1], uniq.survM$scale, dist=uniq.survM$dist), type="l")  # 1
            lines(temp.range1, dsurvreg(temp.range1, uniq.survM.pred[2], uniq.survM$scale, dist=uniq.survM$dist), col="green") # 2
            lines(temp.range1, dsurvreg(temp.range1, uniq.survM.pred[3], uniq.survM$scale, dist=uniq.survM$dist), col="blue") # 3
            lines(temp.range1, dsurvreg(temp.range1, uniq.survM.pred[4], uniq.survM$scale, dist=uniq.survM$dist), col="orange") # 4
            
            ## Show logistic curves for the cumulative distribution
            plot(temp.range1, psurvreg(temp.range1, uniq.survM.pred[1], uniq.survM$scale, dist=uniq.survM$dist), type="l") # 1
            lines(temp.range1, psurvreg(temp.range1, uniq.survM.pred[2], uniq.survM$scale, dist=uniq.survM$dist), col="green") # 2
            lines(temp.range1, psurvreg(temp.range1, uniq.survM.pred[3], uniq.survM$scale, dist=uniq.survM$dist), col="blue") # 3
            lines(temp.range1, psurvreg(temp.range1, uniq.survM.pred[4], uniq.survM$scale, dist=uniq.survM$dist), col="orange") # 4
            
            
            temp.range2=0:100/100
            ## Show logistic curves for the cumulative distribution
            plot(temp.range2, qsurvreg(temp.range2, uniq.survM.pred[1], uniq.survM$scale, dist=uniq.survM$dist), ylim=c(-30,50), type="l") # 1
            lines(temp.range2, qsurvreg(temp.range2, uniq.survM.pred[2], uniq.survM$scale, dist=uniq.survM$dist), col="green") # 2
            lines(temp.range2, qsurvreg(temp.range2, uniq.survM.pred[3], uniq.survM$scale, dist=uniq.survM$dist), col="blue") # 3
            lines(temp.range2, qsurvreg(temp.range2, uniq.survM.pred[4], uniq.survM$scale, dist=uniq.survM$dist), col="orange") # 4
            
            ## This should be the same as above
            plot(temp.range2, predict(uniq.survM, newdata=predictData[1,], type="quantile", p=temp.range2), ylim=c(-30,50), type="l")
            lines(temp.range2, predict(uniq.survM, newdata=predictData[2,], type="quantile", p=temp.range2), col="green", type="l")
            lines(temp.range2, predict(uniq.survM, newdata=predictData[3,], type="quantile", p=temp.range2), col="blue", type="l")
            lines(temp.range2, predict(uniq.survM, newdata=predictData[4,], type="quantile", p=temp.range2), col="orange", type="l")
            
            rm(temp.range1,temp.range2)
        }

    }
    testSurvivalM = function() {
      # First row is the default -- should be equal to intercept
      # Second row is same as default except domain=au
      # Third row is a less likely paper (LogTimesCited=1, depth=3, LogPub=1,domSig=au)
      # Fourth row is a popular paper.
      # Fifth row is the example used in the paper
      predictData = uniq[1:5,c("domSig","LogPub","depth","LogTimesCited","Source_top", "FundTextPresent")]
      predictData[,"domSig"] = c("aaOTHER","au","au", "org", "au")
      predictData[,"LogPub"] = c(0,0,1,3,0)
      predictData[,"depth"] = c(0,0,3,0,0)
      predictData[,"LogTimesCited"] = c(0,0,1,7,1)
      predictData[,"Source_top"] = c("aaOTHER","aaOTHER","aaOTHER","BMC BIOINFORMATICS","aaOTHER")
      predictData[,"FundTextPresent"] = c(0,0,0,1,1)
      
      # Let's test it
      uniq.survM.pred = predict(uniq.survM, newdata=predictData, type="response")
      
      if (SHOW_THINKING) {
        ## Show the logistic curves for the hazard ratios
        temp.range1=-10:50
        
        plot(temp.range1, dsurvreg(temp.range1, uniq.survM.pred[1], uniq.survM$scale, dist=uniq.survM$dist), type="l")  # 1
        lines(temp.range1, dsurvreg(temp.range1, uniq.survM.pred[2], uniq.survM$scale, dist=uniq.survM$dist), col="green") # 2
        lines(temp.range1, dsurvreg(temp.range1, uniq.survM.pred[3], uniq.survM$scale, dist=uniq.survM$dist), col="blue") # 3
        lines(temp.range1, dsurvreg(temp.range1, uniq.survM.pred[4], uniq.survM$scale, dist=uniq.survM$dist), col="orange") # 4
        
        ## Show logistic curves for the cumulative distribution
        plot(temp.range1, psurvreg(temp.range1, uniq.survM.pred[1], uniq.survM$scale, dist=uniq.survM$dist), type="l") # 1
        lines(temp.range1, psurvreg(temp.range1, uniq.survM.pred[2], uniq.survM$scale, dist=uniq.survM$dist), col="green") # 2
        lines(temp.range1, psurvreg(temp.range1, uniq.survM.pred[3], uniq.survM$scale, dist=uniq.survM$dist), col="blue") # 3
        lines(temp.range1, psurvreg(temp.range1, uniq.survM.pred[4], uniq.survM$scale, dist=uniq.survM$dist), col="orange") # 4
        
        
        temp.range2=0:100/100
        ## Show logistic curves for the cumulative distribution
        plot(temp.range2, qsurvreg(temp.range2, uniq.survM.pred[1], uniq.survM$scale, dist=uniq.survM$dist), ylim=c(-30,50), type="l") # 1
        lines(temp.range2, qsurvreg(temp.range2, uniq.survM.pred[2], uniq.survM$scale, dist=uniq.survM$dist), col="green") # 2
        lines(temp.range2, qsurvreg(temp.range2, uniq.survM.pred[3], uniq.survM$scale, dist=uniq.survM$dist), col="blue") # 3
        lines(temp.range2, qsurvreg(temp.range2, uniq.survM.pred[4], uniq.survM$scale, dist=uniq.survM$dist), col="orange") # 4
        
        ## This should be the same as above
        plot(temp.range2, predict(uniq.survM, newdata=predictData[1,], type="quantile", p=temp.range2), ylim=c(-30,250), type="l")
        lines(temp.range2, predict(uniq.survM, newdata=predictData[2,], type="quantile", p=temp.range2), col="green", type="l")
        lines(temp.range2, predict(uniq.survM, newdata=predictData[3,], type="quantile", p=temp.range2), col="blue", type="l")
        lines(temp.range2, predict(uniq.survM, newdata=predictData[4,], type="quantile", p=temp.range2), col="orange", type="l")
        
        rm(temp.range1,temp.range2)
        
        predict(uniq.survM, newdata=predictData[1,], type="quantile", p=.5) # Predicts median for default
        predict(uniq.survM, newdata=predictData[2,], type="quantile", p=.5) # domain AU
        
      }
    } 
} # if UNIQ_SURV_MODEL

### IA

if (SHOW_THINKING) {
	# IA works better using the first published date
	temp.ia = glm(ia ~ firstPY96 + LogPub + depth + LogTimesCited + FundTextPresent + domSig + Source_top,
				family=binomial("logit"), data=uniq)
	AIC(temp.ia)
	temp.ia = glm(ia ~ lastPY96 + LogPub + depth + LogTimesCited + FundTextPresent + domSig + Source_top,
				family=binomial("logit"), data=uniq)
	AIC(temp.ia)
	rm(temp.ia)
}

uniq.ia = glm(ia ~ firstPY96 + LogPub + depth + LogTimesCited + FundTextPresent + domSig + Source_top,
					family=binomial("logit"), data=uniq)
if (SHOW_THINKING) {
	uniq.ia2 = glm(ia ~ firstPY96*(LogPub + depth + LogTimesCited + FundTextPresent + domSig + Source_top),
				family=binomial("logit"), data=uniq)
	anova(uniq.ia2, test="Chisq") # LogPub and depth insignificant, so  drop.
	uniq.ia3 = glm(ia ~ firstPY96*(LogTimesCited + FundTextPresent + domSig + Source_top) + LogPub + depth,
				family=binomial("logit"), data=uniq)
	anova(uniq.ia3, test="Chisq")
	# Check for confounders
	uniq.ia3vif = vif(uniq.ia3)
	uniq.ia3vif[uniq.ia3vif > 10]

	uniq.ia4 = glm(ia ~ firstPY96*(LogTimesCited + domSig + Source_top) + LogPub + depth + FundTextPresent,
				family=binomial("logit"), data=uniq)
	uniq.ia4vif = vif(uniq.ia4)
	uniq.ia4vif[uniq.ia4vif > 10]

}
if (SHOW_THINKING) {
	anova(uniq.ia)
	uniq.ia.vif = vif(uniq.ia)
}


### Webcite

if (SHOW_THINKING) {
	# WC works better using the last published date
	temp.wc = glm(wc ~ firstPY96 + LogPub + depth + LogTimesCited + FundTextPresent + domSig + Source_top,
				family=binomial("logit"), data=uniq)
	AIC(temp.wc)
	temp.wc = glm(wc ~ lastPY96 + LogPub + depth + LogTimesCited + FundTextPresent + domSig + Source_top,
				family=binomial("logit"), data=uniq)
	AIC(temp.wc)
	rm(temp.wc)
}

uniq.wc = glm(wc ~ lastPY96 + LogPub + depth + LogTimesCited + FundTextPresent + domSig + Source_top,
					family=binomial("logit"), data=uniq)

### Both

if (SHOW_THINKING) {
	# archived works better using the first published date
	temp.archived = glm(archived ~ firstPY96 + LogPub + depth + LogTimesCited + FundTextPresent + domSig + Source_top,
				family=binomial("logit"), data=uniq)
	AIC(temp.archived)
	temp.archived = glm(archived ~ lastPY96 + LogPub + depth + LogTimesCited + FundTextPresent + domSig + Source_top,
				family=binomial("logit"), data=uniq)
	AIC(temp.archived)
	rm(temp.archived)
}

uniq.archForm = as.formula("archived ~ firstPY96 + LogPub + depth + LogTimesCited + FundTextPresent + domSig + Source_top")
uniq.archived = glm(uniq.archForm, family=binomial("logit"), data=uniq)

if (SHOW_THINKING) {
  eval_model = function(inModel, inData) {
    require(HH)
    print(AIC(inModel))
    temp.vif = vif(inModel)
    print("Finished vif")
    print(temp.vif[temp.vif > 5])
    print(anova(inModel, test="Chisq"))
  }
	
	eval_model(uniq.archived, uniq) # The basic model. AIC 16447

	# Look for interactions
	temp.archived = glm(archived ~ firstPY96*(LogTimesCited + LogPub + depth  + FundTextPresent + Source_top + domSig),
				family=binomial("logit"), data=uniq)
	eval_model(temp.archived) # Too much collinearity -- overfit

	# Remove interactions between firstPY96 and (LogPub and depth) due to low Chisq tests
	temp.archived2 = glm(archived ~ firstPY96*(LogTimesCited + FundTextPresent + Source_top + domSig) + LogPub + depth,
				family=binomial("logit"), data=uniq)
	eval_model(temp.archived2) # Still too much collinearity

	# Remove Source interactions, since some vif values are highest there
	temp.archived3 = glm(archived ~ firstPY96*(LogTimesCited + FundTextPresent + domSig) + LogPub + depth + Source_top,
				family=binomial("logit"), data=uniq)
	eval_model(temp.archived3) # 


	temp.archived2 = glm(archived ~ firstPY96 + firstPY96:LogTimesCited + LogPub + depth  + FundTextPresent + Source_top + domSig,
				family=binomial("logit"), data=uniq)
	AIC(temp.archived2)
	anova(temp.archived2, test="Chisq")

	require(HH)
	temp.archived2Vif = vif(temp.archived2)
	temp.archived2Vif[temp.archived2Vif > 3] # empty
}

### Models used to show relative importance of descriptors

#Compared using the year vs. month published vars; month yields less deviance
#except for WebCitation, though to be consistent we'll use the month for each one.

uniq.webBasic = glm(web ~ lastPM96 + LogPub + depth + LogTimesCited +
                    FundTextPresent + domSig + Source_top, data=uniq,
                    family=binomial("logit"))

uniq.iaBasic = glm(ia ~ firstPM96 + LogPub + depth + LogTimesCited +
                    FundTextPresent + domSig + Source_top, data=uniq,
                    family=binomial("logit"))

uniq.wcBasic = glm(wc ~ lastPM96 + LogPub + depth + LogTimesCited + 
                    FundTextPresent + domSig + Source_top,
                    data=uniq, family=binomial("logit"))

cat("Web overall explained deviance:", round(uniq.webBasic$null.deviance - uniq.webBasic$deviance), "\n")
cat("IA overall explained deviance:", round(uniq.iaBasic$null.deviance - uniq.iaBasic$deviance), "\n")
cat("WC overall explained deviance:", round(uniq.wcBasic$null.deviance - uniq.wcBasic$deviance), "\n")

temp = drop1(uniq.webBasic)
temp.webBasic = c(uniq.webBasic$null.deviance - uniq.webBasic$deviance,
                      sum(temp$Deviance - temp$Deviance[1]),
                      temp$Deviance[-1] - temp$Deviance[1])

temp = drop1(uniq.iaBasic)
temp.iaBasic = c(uniq.iaBasic$null.deviance - uniq.iaBasic$deviance,
                  sum(temp$Deviance - temp$Deviance[1]),
                  temp$Deviance[-1] - temp$Deviance[1])

temp = drop1(uniq.wcBasic)
temp.wcBasic = c(uniq.wcBasic$null.deviance - uniq.wcBasic$deviance,
                  sum(temp$Deviance - temp$Deviance[1]),
                  temp$Deviance[-1] - temp$Deviance[1])

uniq.predCombined = data.frame(web = temp.webBasic, ia = temp.iaBasic, wc = temp.wcBasic)
rownames(uniq.predCombined) = c("Model Dev", "Unique Dev", rownames(temp)[-1])

print("Deviance explained by each predictor")
print(uniq.predCombined)

for (method in methods) {
  newCol = paste(method, "Pct", sep="")
  uniq.predCombined[,newCol] = uniq.predCombined[,method]
  uniq.predCombined[2:nrow(uniq.predCombined),newCol] =
    uniq.predCombined[2:nrow(uniq.predCombined),method]/uniq.predCombined["Unique Dev",method]
}

rm(temp, temp.webBasic, temp.iaBasic, temp.wcBasic, newCol)

if (SHOW_THINKING) {
  # Collinearity estimation -- divide the model deviance by the unique deviance
  # accounted for by each of the predictors.
  # The reasoning is that a model built without a particular predictor
  # could have some of its prediction capability explained by another var
  uniq.predCombined[2,methods]/uniq.predCombined[1,methods]
  
  # Output the predictor importance
  write.csv(uniq.predCombined, file="uniq_reduced_contributions.csv")
  
}

### Descriptive statistics about URL retention and availability
urls.webTrueLen = length(which(urls$web))
uniq.webTrueLen = length(which(uniq$web))

# Examining survFit gives median survival times
#urls.survFit = survfit(urls.survForm ~ 1, data=urls)
urls.survFitM = survfit(urls.survFormM ~ 1, data=urls)

print("Median survival times for URLs")
print(urls.survFitM)
#plot(urls.survFit)
#plot(urls.survFitM)

#uniq.survFit = survfit(uniq.survForm ~ 1, data=uniq)
uniq.survFitM = survfit(uniq.survFormM ~ 1, data=uniq)

print("Median survival times for unique URLs")
#print(uniq.survFit)
print(uniq.survFitM)

cat("Percent URLs (unique) dead: ", round(1 - urls.webTrueLen/urls.len, 2)*100,
    "(", round(1 - uniq.webTrueLen/uniq.len, 2)*100, ")\n")

cat("Percent URLs (unique) alive: ", round(urls.webTrueLen/urls.len, 2)*100,
    "(", round(uniq.webTrueLen/uniq.len, 2)*100, ")\n")

urls.iaLen = length(which(urls$ia))
uniq.iaLen = length(which(uniq$ia))

cat("Percent URLs (unique) in IA: ", round(urls.iaLen/urls.len, 2)*100, "(",
    round(uniq.iaLen/uniq.len, 2)*100, ")\n")

urls.wcLen = length(which(urls$wc))
uniq.wcLen = length(which(uniq$wc))

cat("Percent URLs (unique) in WC: ", round(urls.wcLen/urls.len, 2)*100, "(",
    round(uniq.wcLen/uniq.len, 2)*100, ")\n")

urls.archivedLen = length(which(urls$wc | urls$ia))
uniq.archivedLen = length(which(uniq$wc | uniq$ia))
cat("Percent URLs (unique) archived: ", round(urls.archivedLen/urls.len, 2)*100,
    "(", round(uniq.archivedLen/uniq.len, 2)*100, ")\n")

# URLs available by any mechanism (live, archived)
urls.availableAnyLen = length(which(urls$archived | urls$web))
uniq.availableAnyLen = length(which(uniq$archived | uniq$web))

cat("Percent URLs (unique) available in some manner: ",
    round(urls.availableAnyLen/urls.len, 2)*100,
    "(", round(uniq.availableAnyLen/uniq.len, 2)*100, ")\n")

# Archive Site Performance for Missing URLs
urls.savedLen = length(urls[urls$web == F & (urls$ia == T | urls$wc == T), "web"])
urls.deadLen = length(which(!urls$web))

uniq.savedLen = length(uniq[uniq$web == F & (uniq$ia == T | uniq$wc == T), "web"])
uniq.deadLen = length(which(!uniq$web)) # For u

cat("Percent of missing URLs (unique) archived:", round(urls.savedLen/urls.deadLen, 2)*100, "(",
    round(uniq.savedLen/uniq.deadLen, 2)*100, ")\n")

urls.iaSavedLen = length(urls[urls$web == F & urls$ia == T, "web"])
uniq.iaSavedLen = length(uniq[uniq$web == F & uniq$ia == T, "web"])

cat("Percent of missing URLs (unique) archived by IA:", round(urls.iaSavedLen/urls.deadLen, 2)*100, "(",
    round(uniq.iaSavedLen/uniq.deadLen, 2)*100, ")\n")

urls.wcSavedLen = length(urls[urls$web == F & urls$wc == T, "web"])
uniq.wcSavedLen = length(uniq[uniq$web == F & uniq$wc == T, "web"])

cat("Percent of missing URLs (unique) archived by WC:", round(urls.wcSavedLen/urls.deadLen, 2)*100, "(",
    round(uniq.wcSavedLen/uniq.deadLen, 2)*100, ")\n")

cat("Number of uniq URLs submitted to archiving engines: IA",
    length(which(uniq$iaSubmit2012.11.15 == "True")),
    ", WC", length(which(substr(uniq$wcSubmit2012.11.30, 0, 1) == "6")), "\n")

if (SHOW_THINKING) {
    # For excel/graph use
    write.csv(uniq,"uniq_data.csv")
}
### Other random descriptives

# Redirectors (DOI, PURL)
cat("Number of DOI sites (unique):", length(grep("http://dx\\.doi\\.org", urls$url, ignore.case=T)),
    "(", length(grep("http://dx\\.doi\\.org", uniq$url, ignore.case=T)), ")\n")

cat("Number of PURL sites (unique):", length(grep("http://purl\\.", urls$url, ignore.case=T)),
    "(", length(grep("http://purl\\.", uniq$url, ignore.case=T)), ")\n")

## Remedies

# Compare our results with Wren, 2008's of 5% disappeared from papers with > 2 publishings
temp.alive = prop.table(table(uniq[uniq$nPub > 1, "web"]))

cat("Living URLs published > 1 times living and missing:",
    temp.alive[2], temp.alive[1], "\n")

temp.alive = prop.table(table(uniq[uniq$nPub == 1, "web"]))

cat("Living URLs published 1 time living and missing:",
    temp.alive[2], temp.alive[1], "\n")

rm(temp.alive)

# how many IA sites were blocked?
table(urls$ia2011.05.23Orig)
table(uniq$ia2011.05.23Orig)

# What percentage of the blocking sites are missing?
temp.urlsBlocked = subset(urls,ia2011.05.23Orig == "CrawlingBlocked")
temp.uniqBlocked = subset(uniq,ia2011.05.23Orig == "CrawlingBlocked")

cat("Internet Archive sites that were blocked from archiving due to robots.txt (uniq): ",
    nrow(temp.urlsBlocked), ", ",
    prop.table(table(urls$ia2011.05.23Orig == "CrawlingBlocked"))[2] * 100,
    "% (",
    nrow(temp.uniqBlocked), ", ",
    prop.table(table(uniq$ia2011.05.23Orig == "CrawlingBlocked"))[2] * 100,
    "%)\n", sep="")

cat("Unavailable Internet Archive sites that were blocked from archiving due to robots.txt (uniq): ",
    table(temp.urlsBlocked$web)[1], ", ",
    prop.table(table(temp.urlsBlocked$web))[1] * 100,
    "% (",
    table(temp.uniqBlocked$web)[1], ", ",
    prop.table(table(temp.uniqBlocked$web))[1] * 100,
    "%)\n", sep="")

rm(temp.uniqBlocked, temp.urlsBlocked)

### Calculate median lifetimes and other statistics for particular subject areas

temp.subjTop20 = names(sort(table(urlsSubjExp$SC), decreasing=T)[1:20])

begin = Sys.time()
subjSurvModels = lapply(temp.subjTop20, function(x) {
    cat("Survival Times for subject ", x, "\n")
    temp.us = subset(urlsSubjExp, SC == x)
    temp.survFormM = Surv(LIFE_DIFF*12 - temp.us$PM96, -Inf, temp.us$event, type="interval")
    return(survfit(temp.survFormM ~ 1, data=temp.us))
})
print(Sys.time() - begin)

names(subjSurvModels) = temp.subjTop20

survMedians = data.frame(t(sapply(subjSurvModels, function(x) {
    return(summary(x)$table)
})))

## Count number of living and dead URLs for each subject
## for displaying in table form.

survMedians$nAlive = sapply(temp.subjTop20, function(x) {
  length(which(subset(urlsSubjExp, SC == x)$web == TRUE))
})

survMedians$nDead = sapply(temp.subjTop20, function(x) {
  length(which(subset(urlsSubjExp, SC == x)$web == FALSE))
})

# TODO: perhaps convert to months?
survMedians$medianPY = sapply(temp.subjTop20, function(x) {
  temp.us = urlsSubjExp[urlsSubjExp$SC == x,]
  return(median(temp.us$PY96))
}) + 1996

if (SHOW_THINKING) {
  # Output survMedians table
  write.csv(survMedians, file="survMedians.csv")
}

rm(temp.subjTop20)

# Produce box plots of the top 20 subject areas
library(lattice)

# Draw a horizontal bar chart with each row being a subject
# and the corresponding row containing the median survival time as well
# as the median age of URLs
library(Hmisc)
# Sort by median first
#survMedians = survMedians[order(survMedians$median, decreasing=T),]
errbar(row.names(survMedians), survMedians$median/12, survMedians$X0.95UCL/12, survMedians$X0.95LCL/12)


urls.pctByYear = data.frame(year   = c(sort(unique(urls$PY96)) + 1996, "Total"),
                            year96 = c(sort(unique(urls$PY96)), "Total"))
uniq.pctByYear = data.frame(year   = c(sort(unique(uniq$firstPY96)) + 1996, "Total"),
                            year96 = c(sort(unique(uniq$firstPY96)), "Total"))

# List of columns to include

temp.pctByYearCols = c("web", "archived", urls.archive_cols)

for(colName in temp.pctByYearCols) {
  urls.pctByYear[,colName] = c(prop.table(table(urls$PY96, urls[,colName]), 1)[,2],
                               prop.table(table(urls[,colName]))[2])
  uniq.pctByYear[,colName] = c(prop.table(table(uniq$firstPY96, uniq[,colName]), 1)[,2],
                               prop.table(table(uniq[,colName]))[2])
  
}

rm(temp.pctByYearCols)

# Draw a bar chart to show what difference submitting missing URLs made
# temp.totals = subset(urls.pctByYear, year == "Total", select=urls.archive_cols)
# temp.totals = temp.totals[,order(colnames(temp.totals))] # Reorder columns by name
# rownames(temp.totals) = "Pct"
# temp.totals = data.frame(Pct = t(temp.totals))
# temp.trunc = substr(rownames(temp.totals), 0, 2)
# temp.totals$Type = ifelse(temp.trunc == "ar", "archived", temp.trunc)

if (SHOW_THINKING) {
  write.csv(urls.pctByYear, file="urls_pctByYear.csv")
  write.csv(temp.totals, file="urls_totalsByYear.csv")
}

# Test some models - since we've written the file out, we can drop the "total" line
urls.pctByYear = subset(urls.pctByYear, year!="Total")
urls.pctByYear$year = as.integer(as.character(urls.pctByYear$year))
urls.pctByYear$year96 = as.integer(as.character(urls.pctByYear$year96))

urls.webByYear.lm = lm(web ~ year96, data=urls.pctByYear)
urls.webByYear.glm = glm(web ~ PY96, family=binomial(link="logit"), data=urls)
urls.archivedByYear.lm = lm(archived ~ year96, data=urls.pctByYear)

cat("Linear coefficients (R^2) for URLs percentage by year overall:",
    urls.webByYear.lm$coefficients[2], "(",
    summary(urls.webByYear.lm)$r.squared * 100, "%)\n")

if (SHOW_THINKING) {
  # Display components of linear models
  summary(urls.webByYear.lm)
  summary(urls.archivedByYear.lm)
}

######## Do it for the unique ones too

#print(round(uniq.pctByYear, 2))

# Calculate what percentage increase was seen by IA and WC due to submissions
before = table(uniq$ia2012.10.18)[2]
after  = table(uniq$ia2013.02.05)[2]
cat("Uniq Percent increase for IA (", after, "-", before, "=", after-before,
    "):", 100*(after - before)/before, "\n")

before = table(uniq$wc2012.10.18)[2]
after  = table(uniq$wc2013.02.05)[2]
cat("Uniq Percent increase for WC (", after, "-", before, "=", after-before,
    "):", 100*(after - before)/before, "\n")

# Calculate URLs (+uniq) submitted to IA and WC
temp.iaSubmitted = nrow(subset(urls, iaSubmit2012.11.15 != 'Skipped'))
temp.iaSubmittedUniq = nrow(subset(uniq, iaSubmit2012.11.15 != 'Skipped'))
cat("URLs submitted to IA (unique):", temp.iaSubmitted, "(",
    temp.iaSubmittedUniq, ")\n")

temp.wcSubmitted = nrow(subset(urls, wcSubmit2012.11.30 != 'Skipped'))
temp.wcSubmittedUniq = nrow(subset(uniq, wcSubmit2012.11.30 != 'Skipped'))
cat("URLs submitted to WC (unique):", temp.wcSubmitted, "(",
    temp.wcSubmittedUniq, ")\n")


rm(before, after, temp.iaSubmitted, temp.iaSubmittedUniq, temp.wcSubmitted,
   temp.wcSubmittedUniq)

### How many URLs in the IA returned an error status, but were successfully archived?
cat("URLs submitted to IA which returned error but were successfully archived:",
    length(which(uniq$iaSubmit2012.11.15 %in% c("wgetStatus8","wgetStatus6") & uniq$ia2013.02.05)),
    "\n")

cat("URLs submitted to WC which returned error but were successfully archived:",
    length(which(uniq$wcSubmit2012.11.30 %in% c("UnexpectedXML","NoResultNoError","fatalError","emailError","httplib error") & uniq$wc2013.02.05)),
    "\n")

cat("URLs submitted to WC which returned success but were unsuccessfully archived:",
    length(which(grepl('^6', uniq$wcSubmit2012.11.30) & !uniq$wc2013.02.05)),
    "\n")

uniq.webByYear.lm = lm(web ~ year96, data=uniq.pctByYear)

uniq.webByYear.glm = glm(web ~ firstPY96, family=binomial(link="logit"), data=uniq)

uniq.archivedByYear.lm = lm(archived ~ year96, data=uniq.pctByYear)

if (SHOW_THINKING) {
  # Display components of linear models
  summary(uniq.webByYear.lm)
  summary(uniq.archivedByYear.lm)
  write.csv(uniq.pctByYear, file="uniq_pctByYear.csv")
  write.csv(temp.totals, file="uniq_totalsByYear.csv")
}

temp.midcount = length(which((uniq$web_pct < .9 & uniq$web_pct > 0)))

cat("URL count (percent) whose availability was > 0 or < .9:",
    temp.midcount, "(",
    temp.midcount/length(uniq$web_pct),
    ")\n")

rm(temp.midcount)

### Decay rate stability: comparing 1996-1999 to 2000-2010. In Conclusions.

# 1996-1999
urls.survTable = prop.table(table(urls$web, urls$PY96+1996), margin=2)[2,]
uniq.survTable = prop.table(table(uniq$web, uniq$firstPY96+1996), margin=2)[2,]

temp.urlsAvail = urls.survTable[names(urls.survTable) < 2000]
temp.uniqAvail = uniq.survTable[names(uniq.survTable) < 2000]

cat("Variation (max-min) between 1996 and 1999, inclusive (uniq):", max(temp.urlsAvail) - min(temp.urlsAvail),
    "(", max(temp.uniqAvail) - min(temp.uniqAvail), ")\n")

# Convert back to PY96 format for lm
names(temp.urlsAvail) = as.integer(names(temp.urlsAvail)) - 1996 
names(temp.uniqAvail) = as.integer(names(temp.uniqAvail)) - 1996 

temp.urlsLm = summary(lm(temp.urlsAvail ~ as.integer(names(temp.urlsAvail))))
temp.uniqLm = summary(lm(temp.uniqAvail ~ as.integer(names(temp.uniqAvail))))

cat("R squared for 1996-1999 linear fit (unique):", temp.urlsLm$r.squared,
    "(", temp.uniqLm$r.squared, ")\n")

# 2000-2010
urls.survTable = prop.table(table(urls$web, urls$PY96+1996), margin=2)[2,]
uniq.survTable = prop.table(table(uniq$web, uniq$firstPY96+1996), margin=2)[2,]

temp.urlsAvail = urls.survTable[names(urls.survTable) >= 2000]
temp.uniqAvail = uniq.survTable[names(uniq.survTable) >= 2000]

cat("Variation (max-min) between 2000 and 2010, inclusive (uniq):", max(temp.urlsAvail) - min(temp.urlsAvail),
    "(", max(temp.uniqAvail) - min(temp.uniqAvail), ")\n")

# Convert back to PY96 format for lm
names(temp.urlsAvail) = as.integer(names(temp.urlsAvail)) - 1996 
names(temp.uniqAvail) = as.integer(names(temp.uniqAvail)) - 1996 

temp.urlsLm = summary(lm(temp.urlsAvail ~ as.integer(names(temp.urlsAvail))))
temp.uniqLm = summary(lm(temp.uniqAvail ~ as.integer(names(temp.uniqAvail))))

cat("R squared for 2000-2010 linear fit (unique):", temp.urlsLm$r.squared,
    "(", temp.uniqLm$r.squared, ")\n")

rm(temp.urlsLm, temp.uniqLm, temp.uniqAvail, temp.urlsAvail)

### URLs appearing more than once
temp.multPub = subset(uniq, nPub > 1) # URLs published more than once

cat("URLs appearing more than once:",
    nrow(temp.multPub), "or", nrow(temp.multPub)/nrow(uniq), "%\n")

cat("Multiply published URLs only published in 1 journal:",
    nrow(subset(temp.multPub, nJourns == 1))/nrow(temp.multPub), "%\n")

cat("Funding text in multiply published URLs is different",
    nrow(subset(temp.multPub, FundTextPresent != 1.0 & FundTextPresent != 0.0))/nrow(temp.multPub),
    "% of the time\n")

rm(temp.multPub)

cat("Overall elapsed time:", Sys.time() - temp.begin, "\n")
