# Supplementary material for: A cross disciplinary study of link decay and the effectiveness of mitigation techniques
Source: BMC Bioinformatics. 2013 Oct 9;14(Suppl 14):S5. doi: 10.1186/1471-2105-14-S14-S5 (PMC3851533; doi:10.1186/1471-2105-14-S14-S5)
Supplement: Additional file 1 — supplement.zip. Contains source code used to perform the study, written in python and R. README.txt contains descriptions for each file. [file 1471-2105-14-S14-S5-S1.zip › supplemental_files/analysis/WOSstats.R]

#### Copyright 2013, Jason Hennessey. See LICENSE.txt for license.

# Runs a linear model for WOS data

setwd("/path/to/analysis/")
wos = read.csv("WOSstats.csv", header=T)
# Format is: Year, withHttp, total

wos$pct = wos$withHttp/wos$total
wos$year96 = wos$Year - 1996

wos.pctlm = lm(pct ~ year96, data=wos)
summary(wos.pctlm)
print(wos.pctlm$coefficients * 100) # Show in percentage points

wos.numlm = lm(withHttp ~ year96, data=wos)
summary(wos.numlm)
