# Supplementary material for: A cross disciplinary study of link decay and the effectiveness of mitigation techniques
Source: BMC Bioinformatics. 2013 Oct 9;14(Suppl 14):S5. doi: 10.1186/1471-2105-14-S14-S5 (PMC3851533; doi:10.1186/1471-2105-14-S14-S5)
Supplement: Additional file 1 — supplement.zip. Contains source code used to perform the study, written in python and R. README.txt contains descriptions for each file. [file 1471-2105-14-S14-S5-S1.zip › supplemental_files/check_urls_archived.py]

#!/usr/bin/python

### Copyright 2013, Jason Hennessey. See LICENSE.txt for license.
### Test URLs to see if they are valid or not. Purposely unthreaded, since we're
### utilizing finite server resources
### Requires python 2.6.
### V1.1

### Dependencies: httplib2

# v1.1: Reduced tries to 4 after seeing that it's an optimal time/reward
# balance


## Tunables
timeout = 60 # socket timeout in seconds

give_status = 100 # Print status every 100 entries

ia_enabled = True  # Internet Archive checking enabled
wc_enabled = True # WebCitation.org checking enabled

max_tries = 4   # Maximum number of tries if we get a 503 or other transient
                # response from IA

# Configure methods
methods = set()
if ia_enabled:
    methods.add('ia')

if wc_enabled:
    methods.add('wc')

# URL cache so we don't recheck the same URLs
# Key: url Value: (success, code)
# One URL cache per method
urlcache = dict()

for method in methods:
    urlcache[method] = dict()

## Statistics
firstY = 3000 # First year seen -- will always be rounded down to lowest
lastY = 0 # Last year seen -- will always be rounded up to highest

import sys, time, csv

# URL to which we append the desired URL
ia_url = 'http://web.archive.org/web/*/'
wc_url = 'http://www.webcitation.org/query?returnxml=true&url='


# URL fetching stuff...
import httplib2
http = httplib2.Http(cache=".cache", timeout=timeout)

from xml.dom import minidom

def process(method, url):
  """ Attempts to access a URL's status with the given mechanism. Returns the
  status (True = Suceess; False = Failure).
  
  Methods consist of: ia (internet archive), wc (webcitation.org) and web (if
  URL is still live; not implemented)"""

  code = resp = None

  for tries in xrange(max_tries):
    if tries > 0:
        time.sleep(tries * 1.1) # Increase our backoff if the server is too busy
    try:
        if method == 'ia':
            ialine = ia_url + url
            resp, data = http.request(ialine, "HEAD")

            status = int(resp['status'])

            if status == 404:
                return False
            elif status == 200:
                return True
            elif status == 403:
                return 'CrawlingBlocked' # Crawling blocked by robots.txt
            elif status == 503:
                print "URL(ia):", url, "status = ", status, "try", tries
                continue # Let's try again
            else:
                print "URL(ia):", url, "status = ", status

        elif method == 'wc':
            # For Webcitation, we parse the XML returned to determine if
            # the URL is archived
            wcline = wc_url + url
            resp, data = http.request(wcline, "GET")

            status = int(resp['status'])
            if status != 200:
                print  "URL(wc):", url, "status = ", status

            # Embed in "try" in case XML isn't what we expected
            # Expected XML format:
            # (per http://webcitation.org/doc/WebCiteBestPracticesGuide.pdf)
            #   Success is <queryresult><resultset><result status="...
            #   Error is <queryresult><error>
            try:
                xml = minidom.parseString(data)

                # For readability below.
                # FC should point to either <resultset> or <error>
                FC = xml.firstChild.firstChild

                if FC.tagName == 'error':
                    return False

                for x in FC.childNodes:
                    if x.attributes['status'].value == 'success':
                        return True

                # No success entry found, but request wasn't in error either
                return 'NoSuccessXML'
            except:
                return 'UnexpectedXML'

        else:
            # Unimplemented method
            print "Unimplemented method in process()!"
            sys.exit()
    except KeyboardInterrupt:
        print "Caught KeyboardInterrupt; exiting"
        sys.exit()
    except:
        code = "unknown exception raised"

    return False
  return '503retryExpired' # We couldn't get it after trying several times

def testUrls(inCSV, outCSV, methodFields):
    """Run through the URLs and check them.

     inCSV: DictReader, outCSV: DictWriter,
     fieldOut: dictionary mapping methods to their output field names"""

    begin = time.time()
    print "Starting", time.ctime()

    global firstY,lastY,urlcache
    # Special treatment given to previously-outputted statuses: If we see
    # a "success" line, pass it along verbatim (we're only trying to refine
    # the failed ones). 
    inFields = inCSV.fieldnames

    count = 0

    # Run the tests
    for line in inCSV:
        count += 1

        if (count % give_status) == 0:
             print "Completed", count

        # Keep year stats
        global lastY, firstY
        
        year = int(line['PY'])
        if year > lastY:
             lastY = year
        if year < firstY:
             firstY = year
             
        url = line['url']

        for method,methodF in methodFields.iteritems():
            if url in urlcache[method]:
                # Try to use a cached value if one exists
                line[methodF] = urlcache[method][url]
            else:
                # Not cached - run it!
                ret = process(method,url)
                urlcache[method][url] = line[methodF] = ret
            
        outCSV.writerow(line)

    print count," lines checked;", methodFields.keys(), time.ctime()
    
    print "Took", round(time.time() - begin), "seconds total"

def main(args = sys.argv):
    '''Called as: <program> <input file> <output file>'''
    inStr = args[1]
    outStr = args[2]

    import time
    begin = time.time()

    inF  = sys.stdin if inStr == "-" else open(inStr, "rU")
    outF = sys.stdout if outStr == "-" else open(outStr, "wb")

    try:
        inCSV = csv.DictReader(inF, dialect="excel")

        # Keep all incoming fields, and ensure that the ones we want are included
        # for output
        inFields = inCSV.fieldnames
        outFields = sorted(list(methods)) # Convert back to list for ordering
        import datetime
        cur = datetime.datetime.now()
        timeFmt = "%04d-%02d-%02d" % (cur.year, cur.month, cur.day)
        fieldOut = {} # dict mapping the methods to their output columns
        for m in methods:
            fieldOut[m] = m + timeFmt

        outFields = fieldOut.values()
        outFields.extend(inFields)

        outCSV = csv.DictWriter(outF, outFields, dialect="excel")

        # Create and write a header row
        header = dict()
        for field in outFields:
            header[field] = field
        outCSV.writerow(header)

        testUrls(inCSV, outCSV, fieldOut)

    except KeyboardInterrupt:
        print "Main caught Keyboard. Exiting..."
    finally:
        if inStr != "-":
            inF.close()
        if outStr != "-":
            outF.close()

    print "Total runtime: %d seconds" % (time.time() - begin)

if __name__ == "__main__":
    main()
