# Supplementary material for: A cross disciplinary study of link decay and the effectiveness of mitigation techniques
Source: BMC Bioinformatics. 2013 Oct 9;14(Suppl 14):S5. doi: 10.1186/1471-2105-14-S14-S5 (PMC3851533; doi:10.1186/1471-2105-14-S14-S5)
Supplement: Additional file 1 — supplement.zip. Contains source code used to perform the study, written in python and R. README.txt contains descriptions for each file. [file 1471-2105-14-S14-S5-S1.zip › supplemental_files/check_urls_web.py]

#!/usr/bin/python

### Test URLs to see if they are valid or not.
### Requires python 2.6
### v1.1
### Copyright 2013, Jason Hennessey. See LICENSE.txt for license.

import urllib2
from urllib2 import HTTPError, URLError, urlopen
from httplib import HTTPException
from urlparse import urlparse

import threading

import socket

from multiprocessing import Pool
import sys, time, csv, re

# URL cache so we don't recheck the same URLs
# Key: url Value: (success, code)
urlcache = dict()

## Tunables
drop_duplines = False # Whether to omit entries for duplicate URLs
                      # We will always use a previous lookup if one
                      # is available in the cache

timeout = 15 # socket timeout in seconds
processes = 15 # Number of processes to create

# These are some statistics kept for informational purposes
success = 0
success_temp = 0
total = 0

firstY = 3000 # First year seen -- will always be rounded down to lowest
lastY = 0 # Last year seen -- will always be rounded up to highest

def process(line, fields):
    code = fetch = parsed = scheme = None

    try:
        global timeout
        parsed = urlparse(line['url'])
        scheme = parsed.scheme

        req = urllib2.Request(line['url'])

        # Adjust user-agent to be a desktop browser
        req.add_header('User-Agent', 'Mozilla/5.0 (Windows; U; Windows NT 6.1; '\
        'en-US; rv:1.9.2.13) Gecko/20101203 Firefox/3.6.13')

        fetch = urlopen(req, timeout=timeout)

    except HTTPError, e:
        code = e.code
    except URLError, e:
        error = str(e.reason)
        if ("http" in scheme and "Name or service not known" in error) or \
            ("ftp" in scheme and "No address associated with hostname" in \
            error):
            code = "lookup failure"
        elif "Connection refused" in error:
            code = "connection refused"
        else:
            code = error
    except HTTPException:
        code = "unknown http error"
    except KeyboardInterrupt:
        print "Caught KeyboardInterrupt; exiting"
        sys.exit()
    except:
        code = "unknown exception raised"
    else:
        fetch.close()

    if (code is None):
        status = 'True'
        code = fetch.getcode()
    else:
        status = 'False'

    statusF, reasonF = fields
    line[statusF] = status
    line[reasonF] = code

    return (line,fields)

outList = []

outLock = threading.Lock()

# Assuming this runs in the context of the parent
def anotherIn((line, (statusF, reasonF))):
    global outList,outLock,total,success,success_temp,urlcache

    with outLock:
        i = len(outList)
        outList.append(line)
    if i % 100 == 0 and i > 0:
        print "Success rate for group %d:" % (i,), success_temp, '%'
        success += success_temp
        success_temp = 0

    total += 1
    if line[statusF] == 'True':
        success_temp += 1

    # Update the cache
    urlcache[line['url']] = (line[statusF], line[reasonF])

def deferredIn(deferred, (statusF, reasonF)):
    '''Function to complete entries not passed along due to caching'''
    global urlcache
    
    results = []
    for line in deferred:
        status, code = urlcache[line['url']]
        line[statusF] = status
        line[reasonF] = code
        results.append(line)

    return results

def testUrls(pool, inCSV, outCSV, fields):
    '''pool: process Pool, inCSV: DictReader, outCSV: plain CSV writer'''

    begin = time.time()
    print "Starting", time.ctime()

    global firstY,lastY,urlcache,outList,outLock

    # Special treatment given to previously-outputted files: If we see
    # a "success" line, pass it along verbatim (we're only trying to refine
    # the failed ones)
    recycled = True if "web" in inCSV.fieldnames else False

    deferred = [] # List of dict()'s

    # Fill the input queue
    count = 0
    for line in inCSV:
        count += 1

        if recycled and line['web'] == 'True':
            anotherIn((line, fields))
            continue
                
        url = line['url']
        if url not in urlcache:
            urlcache[url] = None
            pool.apply_async(process, (line,fields), callback=anotherIn)
            year = int(line['PY'])

            # Keep year stats
            if year > lastY:
                lastY = year
            if year < firstY:
                firstY = year
        else:
            # URL is in cache
            if drop_duplines:
                continue

            # Add to the deferred list to be completed at the end
            deferred.append(line)
            
    cachecount = count - len(urlcache) if drop_duplines else len(deferred)

    if drop_duplines:
        print "%d lines dispatched (%d omitted). Waiting..." % (count,cachecount),\
        time.ctime()
    else:
        print "%d lines dispatched (%d cached). Waiting..." % (count,cachecount),\
        time.ctime()
    
    # Need to wait for the rest of the jobs to finish,
    # then write out their data
    pool.close()
    pool.join()

    print "Workers done. outList = %d" % (len(outList),)
    print time.ctime()

    # Incorporate the deferred entries
    outList.extend(deferredIn(deferred,fields))

    from operator import itemgetter

    # Sort the list
    outList.sort(key=itemgetter('PY'))

    # Output format

    for line in outList:
        outCSV.writerow(line)

    print "Took", round(time.time() - begin), "seconds total"

    global success,success_temp,total
    success += success_temp

    print "Total found/total (%.1f%% success rate) (deduplicated %d):" \
    % ((success * 100)/((count - cachecount) + .0001), cachecount), success,\
    count, "Year range: %d-%d" % (firstY,lastY)


import fcntl
def main(args = sys.argv):
    '''Called as: <program> <input file> [output file]
    If output not specified, input file is overwritten with results'''

    import time
    begin = time.time()

    inStr = args[1]
    outStr = args[2] if len(args) >= 3 else None

    inF  = sys.stdin if inStr == "-" else open(inStr, "rU")

    # If input and output files are the same, create a tempfile

    outF = None
    sameFile = False
    if outStr == None or (inStr == outStr and outStr != "-"):
        import tempfile
        sameFile = True
        outF = tempfile.NamedTemporaryFile(mode="wb", delete=False)
    else:
        outF = sys.stdout if outStr == "-" else open(outStr, "wb")

    pool = None
    normalFinish = False # Boolean to see if we finished normally
                         # and thus should overwrite an existing output file
    try:
        # Take exclusive lock on input file
        if inStr != "-":
            fcntl.flock(inF, fcntl.LOCK_EX)

        inCSV = csv.DictReader(inF, dialect="excel")

        # The newly generated columns are formatted:
        # web-YYYY-MM-DD-HH-MM
        import datetime
        cur = datetime.datetime.now()
        timeFmt = "%04d-%02d-%02d-%02d-%02d" % (cur.year, cur.month, cur.day,\
                                      cur.hour, cur.minute)

        statusF = 'web' + timeFmt
        reasonF = 'web_reason' + timeFmt

        outFields = [statusF, reasonF]
        inFields = inCSV.fieldnames

        # Check for empty input
        if not inFields:
            print "Error: empty input file"
            sys.exit(1)

        # Ensure we aren't creating duplicate fields
        shouldBeEmpty = [x for x in inFields if x in outFields]
        if len(shouldBeEmpty) > 0:
            print "Error: column(s)", shouldBeEmpty ,"in input and output"
            sys.exit(1)

        # Take all incoming fields and prepend the new ones 
        outFields.extend(inFields)

        # Use commas for output
        outCSV = csv.DictWriter(outF, outFields, dialect="excel")

        # Create and write a header row
        header = dict()
        for field in outFields:
            header[field] = field
        outCSV.writerow(header)

        # Start process pool
        global processes
        pool = Pool(processes=processes)

        fields = (statusF, reasonF)
        testUrls(pool, inCSV, outCSV, fields)

        normalFinish = True

    except KeyboardInterrupt:
        print "Main caught Keyboard. Exiting..."
    finally:
        if inStr != "-":
            fcntl.flock(inF, fcntl.LOCK_UN)
            inF.close()
        if outStr != "-":
            outF.close()

        # If we used a temporary file, move the temp file to the input file,
        # since that was what was requested
        if sameFile and normalFinish:
            import shutil
            shutil.move(outF.name, inStr)

        if pool:
            pool.terminate()

        if not normalFinish:
            print "Did NOT finish normally"


    print "Total runtime: %d seconds" % (time.time() - begin)

if __name__ == "__main__":
    main()
