# Supplementary material for: A cross disciplinary study of link decay and the effectiveness of mitigation techniques
Source: BMC Bioinformatics. 2013 Oct 9;14(Suppl 14):S5. doi: 10.1186/1471-2105-14-S14-S5 (PMC3851533; doi:10.1186/1471-2105-14-S14-S5)
Supplement: Additional file 1 — supplement.zip. Contains source code used to perform the study, written in python and R. README.txt contains descriptions for each file. [file 1471-2105-14-S14-S5-S1.zip › supplemental_files/extract_urls.py]

#!/usr/bin/python

# Version 1.2 of the URL extractor
# Copyright 2013, Jason Hennessey. See LICENSE.txt for license.

# Extracts the URLs from a tab-delimited file, such as that output by ISI Web
# Of Science and output them to a CSV


### CHANGELOG
# v1.2: Added 'badchars', which will prevent disjoint URL joining
#       - Added single quote and charat to the badendings, which will be
#       stripped
#       - Added logic in matchUrls() to eliminate duplicate URLs from the same
#       article


import csv,re

# Unlikely endings for URLs to be stripped
badendings = '.":;)}\'<>[]'

# Characters that won't be in a URL component
badchars = ['<','>','\'', '\"', '\`']
           
# Number of characters before a URL to include for informational purposes
appendExtraStart = 30 

# Number of characters after a URL to include for informational purposes
appendExtraEnd = 60

# These are some statistics kept for informational purposes
corrected = 0
total = 0
linecnt = 0

firstY = 3000 # First year seen -- will always be rounded down to lowest
lastY = 0 # Last year seen -- will always be rounded up to highest

filters = [re.compile("^\S*/\S*"),  # Look for a slash in the block
           re.compile("^\S*\.html?"), # Look for .htm[|l]
           re.compile("^~\S*"), # Catch spaces then tilde
           re.compile("^\.\S+"), # If the domain name is in there
           re.compile("^\S+\.\S*")] # Try to catch latent domain names
                                    # Common error is: "www. domain.edu"

http_next = re.compile("^\S*http\S*") # Find http in the next word

def addMore(extraStr):
        '''Look for trailing URL stuff separated by a space.
        Returns a tuple containing (any extra, a relative index of the last
        character scanned to'''

        if len(extraStr) < 2 or extraStr[0] != ' ' or extraStr[1] in badchars:
            return ('',0)

        # Lop off the first space
        extraStr = extraStr[1:]

        # Having "http" in the next word is a show stopper, since that
        # indicates the start of a new URL
        if http_next.search(extraStr) != None:
            return ('',0)

        # Look for each of the regexps
        for regexp in filters:
            a = regexp.search(extraStr)
            if a != None:
                end = a.end()
                ret = extraStr[:a.end()]
                global corrected
                corrected += 1
                extra, newend = addMore(extraStr[end:])
                return ret + extra, newend + end
        
        return ('',0) # Didn't find anything this time

#url_patt = re.compile("([0-9]{1,3}\\.[0-9]{1,3}\\.[0-9]{1,3}\\.[0-9]{1,3}|(((news|telnet|nttp|file|http|ftp|https)://)|(www|ftp)[-A-Za-z0-9]*\\.)[-A-Za-z0-9\\.]+)(:[0-9]*)?/[-A-Za-z0-9_\\$\\.\\+\\!\\*\\(\\),;:@&=\\?/~\\#\\%]*[^]'\\.}>\\),\\\"]", re.IGNORECASE)

# Matches just the hostname portion
#url_patt = re.compile("https?://[a-zA-Z0-9\-\.]*", re.IGNORECASE)

# Easy expression... let's start this way
# Ensure there is at least one . somewhere...
url_patt = re.compile("(?:ht|f)tps?://[a-zA-Z0-9\-]+\.[^\s\[\]\)]*")

def matchUrls(urlStr):

        '''Examines an abstract and returns a list containing tuples of:
        (URL, start_offset, end_offset)'''

        urls = []
        
        # Translate all commas into .'s. Sometimes these get mistaken. Also,
        # less chance for the output CSV to be corrupted
        urlStr = urlStr.replace(',', '.')

        # Replace improbable/likely OCR bug ' .' with '.'
        urlStr = urlStr.replace(' .', '.')

        # Replace instances of "similar to" with "~", as that is how the OCR
        # seems to have sometimes translated it
        urlStr = urlStr.replace('/ similar to ', '/~')
        urlStr = urlStr.replace('/similar to ', '/~')
        urlStr = urlStr.replace('/similar to', '/~')
        urlStr = urlStr.replace('/ similar to', '/~')
        urlStr = urlStr.replace('/(similar to) ', '/~')
        urlStr = urlStr.replace('/(similar to)', '/~')
        urlStr = urlStr.replace('/ (similar to)', '/~')


        matches = url_patt.finditer(urlStr)
        found = []

        prev_urls = set()

        # Look for more OCR errors where there is a URL<space>continued_URL
        for match in matches:
            start = match.start()
            end = match.end()
            urlMatch = urlStr[start:end]

            # Check for any additional things that might have been mistaken
            # due to OCR
            extraStr, extraEnd = addMore(urlStr[end:])
            urlMatch += extraStr
            pre_len = len(urlMatch)
            urlMatch = urlMatch.rstrip(badendings)
            extraEnd -= pre_len - len(urlMatch)

            # Check if we've already recorded this URL for this article
            if urlMatch in prev_urls:
                continue
            prev_urls.add(urlMatch)
            found.append((urlMatch, start, end + extraEnd))

        return found

from urlparse import urlparse

def extractUrls(inCSV, outCSV):
       '''Extracts the URLs from a passed-in DictReader
        Outputs to the given csv.writer(). We write the header to outCSV'''

       global firstY,lastY, appendExtraStart, appendExtraEnd, linecnt

       for line in inCSV:
           # Search for URLs in the abstract
           linecnt += 1

           abstract = line['AB']
           urls = matchUrls(abstract)

           # Update the min/max year if required
           year = int(line['PY']) if line.has_key('PY') else ''
           if year > lastY:
               lastY = year

           if year < firstY:
               firstY = year

           url_num = 0
           for url, start, end in urls:
               # First - make sure it can be parsed
               # In practice, urlparse() takes pretty much anything, but one
               # can hope
               parsed = host = ''
               try:
                   parsed = urlparse(url)
               except:
                   continue

               host = parsed.hostname
               parts = host.split('.')
               if len(parts) > 1:
                       dom = parts[-1] if not host.endswith('.') else parts[-2]
               else:
                       dom = ''

               # Fix up start and end indexes to be included as a snippet
               # Due to replacements these may not be exact, but
               # the appendExtraStart and appendExtraEnd parameters should give enough
               # leeway
               if start - appendExtraStart < 0:
                   start = 0
               else:
                   start = start - appendExtraStart
               
               endIdx = len(abstract)
               if end + appendExtraEnd > endIdx:
                   end = endIdx
               else:
                   end = end + appendExtraEnd

               line['extraText'] = abstract[start:end]
               line['url_num'] = url_num
               line['url'] = url
               line['host'] = host
               line['dom'] = dom

               outCSV.writerow(line)

               global total
               total += 1
               url_num += 1

import sys
def main(args = sys.argv):
    '''<program> <input file> <output-file>. Use "-" for stdin or stdout'''
    inStr = args[1]
    outStr = args[2]

    import time
    begin = time.time()

    inF  = sys.stdin if inStr == "-" else open(inStr, "rU")
    outF = sys.stdout if outStr == "-" else open(outStr, "wb")

    try:
        inCSV = csv.DictReader(inF, dialect="excel-tab")

        # Calculate list of outputted fields
        # Consists of new ones + sorted old ones
        outFields = ['url', 'host', 'url_num', 'extraText', 'dom']
        outFields.extend(sorted(inCSV.fieldnames)) 

        outCSV = csv.DictWriter(outF, outFields, dialect="excel")

        # Create and write a header row
        header = dict()
        for field in outFields:
            header[field] = field
        outCSV.writerow(header)

        extractUrls(inCSV, outCSV)

    finally:
        inF.close()
        outF.close()

    print "Total URLs corrected/processed (%.1f%%) for %s[lines = %d]:" \
    % ((corrected * 100)/(total + .0001), inStr, linecnt), corrected, total, \
    "Year range: %d-%d" %(firstY,lastY)
    print "Total runtime: %d seconds" % (time.time() - begin)


if __name__ == "__main__":
    main()
