# Supplementary material for: A cross disciplinary study of link decay and the effectiveness of mitigation techniques
Source: BMC Bioinformatics. 2013 Oct 9;14(Suppl 14):S5. doi: 10.1186/1471-2105-14-S14-S5 (PMC3851533; doi:10.1186/1471-2105-14-S14-S5)
Supplement: Additional file 1 — supplement.zip. Contains source code used to perform the study, written in python and R. README.txt contains descriptions for each file. [file 1471-2105-14-S14-S5-S1.zip › supplemental_files/README.txt]

Files in this directory were used for processing URLs as well as checking their statuses. I hope they are helpful to you!

They are stated roughly in the order of running.

Python programs are written for python version 2.6 or 2.7. Tunables can be found at the top of each file.
R programs were run with Revolution R, Community 6, which is based on R 2.14.2.

For the programs that take CSV files for input, the most important columns are url and PY (Published Year). All others will be passed along untouched.

The copyrights for all files contained herein are licensed as specified in LICENSE.txt. You may find the original at http://opensource.org/licenses/BSD-2-Clause

A citation would be appreciated if you use these files for your work.

For any questions on these files, you may contact:
jason.hennessey@jacks.sdstate.edu

--- The Files ---
README.txt:
	This very important documentation :)

extract_urls.py:
Output one URL per line from a tab-delimited file (such as that output by ISI Web of Science) to a CSV.
New columns (in addition to including all others):
	extractText: A little bit of text surrounding the URL for some additional context
	url_num: URL number in this abstract; starts at 0
	url
	host: hostname part of the URL
	dom: Top level domain name of host

Example:
	$ python extract_urls.py articles.txt urls.csv

Note: short descriptions of additional fields may be found at: http://images.webofknowledge.com/WOKRS410B4/help/WOS/h_fieldtags.html

scheduler.py:
Meant to be run once a day (perhaps from cron) in order to schedule check_urls_web.py to be run at random times.
Requires the "at" command from a Unix-like environment.
Example:
	$ python /home/user/scheduler.py

check_urls_web.py:
Scans a list of URLs and, in a parallel fashion, checks to see if they are still active and valid.
Using the same status for duplicate URLs.
Takes a CSV for input, and outputs a CSV with the additional fields of "web<date&time>" and "web_reason<date&time>".
For example: 
	web2011-04-17-11-26,web_reason2011-04-17-11-26
Can either have separate input and output files or, if just one file is specified, will overwrite the specified file.	
Example:
	$ python check_urls_web.py urls.csv

check_urls_archived.py
Checks whether URLs are included in the Internet Archive or WebCite.
Like check_urls_web.py, takes CSV files as input and output. Creates new columns for each archival method requested, the names for which include the date.	
Example: 
	$ python check_urls_web.py urls.csv

submit_urls.py
Submits URLs to either the Internet Archive Wayback Machine or WebCite that have both a successful web status and are not currently present in that archive.
Lots of delays and other niceness built in so as to not overwhelm the servers.

Currently depends on the 2011 web statuses, and uses the same "web present" status as the analysis used (up >= 90% of the time). This can be changed by modifying testUrls().

Unlike the check* programs, this one depends on finding web and archive status columns in addition to the url column.

Called as: <program> <-i|-w|-iw> <input file> <output file> [-c output_column to continue]
If -c passed, uses output_column in the <output file>[-n] to continue
from where the previous run left off. Creates a new filename of <output
file>-n where n is incremented and starts at 1. Use only the basename for
<output file> and the program will figure out the latest one to use

Example:
$ python submit_urls.py -iw urls.csv urlsSubmitted.csv

For R files:
SHOW_THINKING marks some of the thought processes that went into decisions that were made, and has primarily been left FALSE for the whole development period.

Near the top of stats.R, there are two functions: installLibs() and loadLibs()
The commands in installLibs() will need to be run before things will work.
If not running all files in order, loadLibs() canhelp during development to load the most used libraries.

analysis/common_raw.R:
Handles construction of the usable dataset.
Takes as input the CSV outputted by the various python files above.
Because the run could take a while, a few optimizations (such as saving RData files) were used to speed development. If you are using these, change READ_CACHE, WRITE_CACHE and CACHE_FILENAME to suit your needs.

If modifying common_raw.R extensively, you can change the commented-out save/load statements to use an RData file instead of a csv every time (which is slower).

You will have to modify the first read.csv() call to point to the proper input file.

common_raw.R is meant to be source()'d from stats.R

analysis/output.txt:
The raw output from stats.R when run against our data set.

analysis/stats.R:
Primary statistical analysis file.

analysis/WOSstats.R:
For calculating some of the fit statistics with Web of Science data.
