# Supplementary material for: A cross disciplinary study of link decay and the effectiveness of mitigation techniques
Source: BMC Bioinformatics. 2013 Oct 9;14(Suppl 14):S5. doi: 10.1186/1471-2105-14-S14-S5 (PMC3851533; doi:10.1186/1471-2105-14-S14-S5)
Supplement: Additional file 1 — supplement.zip. Contains source code used to perform the study, written in python and R. README.txt contains descriptions for each file. [file 1471-2105-14-S14-S5-S1.zip › supplemental_files/scheduler.py]

#!/usr/bin/python

### Intended to be run once a day (preferably at midnight) to schedule
### 3 random runs during a day of a given program
### Will only schedule runs between (midnight + spacing/2) and (midnight + 24
### hours - spacing/2) in order to adhere to the spacing rules
### Copyright 2013, Jason Hennessey. See LICENSE.txt for license.

# Tunables
spacing = 2 # Minimum time (in hours) by which runs must be separated
spacing_secs = spacing * 3600
num     = 3 # Number of times to schedule the script per day


cwd = "/home/user/"
cmdFile = "run_check_urls_web.txt"

log = cwd + "/scheduler.log"


from datetime import datetime, timedelta
import random

def getTimes(n):
    '''Generate a list of 'num' times spaced 'spacing' number of hours apart'''
    times = []

    # When is it?
    now = datetime.now()

    # Obtain midnight for calculations
    midnight = datetime(now.year, now.month, now.day)

    early = midnight + timedelta(hours=spacing/2)
    late = midnight + timedelta(days=1) - timedelta(hours=spacing/2)

    span = (late - early).seconds

    # Initially populate times with integers; convert them to datetime
    # afterwards
    times = [random.randint(0,span)] # Pick an initial time
    while len(times) < n:
        candidate = random.randint(0,span)
        tooClose = [x for x in times if abs(x - candidate) < spacing_secs]
        if not tooClose:
            times.append(candidate)

    # Return times converted to datetime type
    return [early + timedelta(seconds=x) for x in times]

def logTimes(log, cmds):
    outF = open(log, "a")

    outF.write("Scheduler running at %s\n" %(datetime.now().isoformat(),))
    for x in cmds:
        outF.write("%s\n" % x)
    outF.write('\n')

    outF.close()

import os
def scheduleTimes(times):
    '''Schedule (using at) the times listed. Returns a list of strings executed'''
    os.chdir(cwd)

    cmds = []
    for t in times:
        execute = "at -f %s -t %s" % (cmdFile, t.strftime('%Y%m%d%H%M.%S'))
        os.system(execute)
        cmds.append("%s # %s" % (execute, t.ctime()))

    return cmds

import sys
def main(args = sys.argv):
    # Obtain a list of times
    times = getTimes(num)

    # Schedule the runs
    cmds = scheduleTimes(times)

    # Log 
    logTimes(log, cmds)

if __name__ == "__main__":
    main()
