# Supplementary material for: A cross disciplinary study of link decay and the effectiveness of mitigation techniques
Source: BMC Bioinformatics. 2013 Oct 9;14(Suppl 14):S5. doi: 10.1186/1471-2105-14-S14-S5 (PMC3851533; doi:10.1186/1471-2105-14-S14-S5)
Supplement: Additional file 1 — supplement.zip. Contains source code used to perform the study, written in python and R. README.txt contains descriptions for each file. [file 1471-2105-14-S14-S5-S1.zip › supplemental_files/submit_urls.py]

#!/usr/bin/python

### Copyright 2013, Jason Hennessey. See LICENSE.txt for license.
### Submit URLs to archiving engines
### utilizing finite server resources
### Requires python 2.6.
### V1.1

### Dependencies: httplib2

# v1.1: Reduced tries to 4 after seeing that it's an optimal time/reward
# balance


## Tunables
timeout = 300 # socket timeout in seconds. Set high due to WC

give_status = 100 # Print status every 100 entries

inArchiveDate = '2012-10-18' # Which archival fields to use

minSleep = 3840 # Min time to sleep during WC's rate limiting
maxSleep = 4*3600 # Max time to sleep during backoffs

# For time-related names
import datetime
cur = datetime.datetime.now()
timeFmt = "%04d-%02d-%02d" % (cur.year, cur.month, cur.day)

# Configure debug logging
debugFileName = "debugSubmitUrls" + timeFmt + ".txt"
debugFile = None

# Methods- set that holds which methods (ia, wc) we'll use
methods = set()

# URL cache so we don't recheck the same URLs
# Key: url Value: (success, code)
# One URL cache per method
urlcache = dict()

import sys, time, csv

# URL to which we append the desired URL
ia_url = 'http://liveweb.archive.org/'
wc_url = 'http://www.webcitation.org/archive?returnxml=true&email=jason.hennesey@jacks.sdstate.edu&url='

# URL fetching stuff...

userAgent = 'Mozilla/5.0 (Windows; U; Windows NT 6.1; en-US; rv:1.9.2.13) '\
            'Gecko/20101203 Firefox/3.6.13'

httpHeaders = {'User-Agent':userAgent}

import httplib2
http = None
#httplib2.debuglevel = 255
def newHttp():
    '''Instantiates a new httplib2 instance. Done as a function so we can
    reinit later if needbe'''
    global http
    http = httplib2.Http(timeout=timeout)
    #http = httplib2.Http(cache=".cache", timeout=timeout)

newHttp()

# For IA archiving - we spawn wget with a temp file to access the URL
import os,tempfile,subprocess
devnull = open(os.devnull, "wb")


# For processing webcitation responses
from xml.dom import minidom

# For adding delays in order to be nice users of the archive services
from datetime import datetime
import time

# Enforce a minimum delay between requests to be nice to the archive servers
delay   = {'wc':130.0, 'ia':30.0}
lastRan = {'wc':datetime.min, 'ia':datetime.min} # Use min to avoid an initial delay

def delayMin(method):
    '''Ensure that we sleep a minimum of 'delay' seconds in order to
    to be nice to the archive servers'''

    timeLen = datetime.now() - lastRan[method]
    secs = timeLen.microseconds / 1000000.0 + timeLen.seconds + timeLen.days * 24*3600

    if secs < delay[method]:
        time.sleep(delay[method] - secs)


import socket,httplib

def webcite(wcline):
    # For Webcitation, we parse the XML returned to determine if
    # the URL was archived. It turns out that WC says it archived
    # everything you throw at it (even if it can't), but maybe it
    # could be updated
    try:
        resp, xmldata = http.request(wcline, "GET", headers=httpHeaders)
    except httplib2.HttpLib2Error, e:
        print "httplib2 error (", wcline, "): ", e
        print >>debugFile,"httplib2 error (", url, "): ", e
        return 'httplib2 error'
    except socket.error, e:
        print 'httplib Socket error', e
        print >>debugFile,'httplib Socket error', e
        return 'socket'
    except httplib.HTTPException as e:
        print >>debugFile, "httplib error:", e
        return 'httplib error'

    print >> debugFile, xmldata

    if resp.status != 200:
        print  "URL(wc):", wcline, "status = ", resp.status
        print  >>debugFile,"URL(wc):", wcline, "status = ", resp.status

    # Check if webcite down
    if xmldata.find('WebCite is currently unavailable') >= 0:
        return 'wcDown'

    # Embed in "try" in case XML isn't what we expected
    # Expected XML format:
    # (per http://webcitation.org/doc/WebCiteBestPracticesGuide.pdf)
    #   Success is <queryresult><resultset><result status="...
    #   Error is <queryresult><error>
    try:
        wcXml = minidom.parseString(xmldata)

        res = wcXml.firstChild.getElementsByTagName("resultset")[0]

        # Check for error
        err = res.getElementsByTagName("error")
        if len(err) > 0:
            # Only one seen so far is "rate", though there could be others
            return str(err[0].getAttribute("type")) + "Error"

        res = res.getElementsByTagName("result")

        if len(res) == 0:
            # No resultset - don't know how to process!
            return "NoResultNoError"

        res = res[0]
        status = res.getAttribute('status')

        if status != 'success':
            return 'status' + status

        shortId = res.getElementsByTagName('webcite_id_short')[0].firstChild.data

        return shortId
    except:
        # Add fatal error check so that we don't end in an infinite loop
        if xmldata.count("Fatal error"):
            return 'fatalError'
        else:
            return 'UnexpectedXML'

def process(method, url):
    """Attempts to archive a URL with the given mechanism. Returns the
    status (True|WC ID = Suceess; False = Failure).

    Methods consist of: ia (internet archive) and wc (webcitation.org)"""

    global wcLast, iaLast

    code = resp = None
    delayMin(method)

    try:
        if method == 'ia':
            ialine = ia_url + url

            # Using wget with -O /dev/null doesn't work due to the
            # --page-requisites dependency processing analyzing an empty file,
            # so we create a tempfile then delete it
            tempNum,tempName = tempfile.mkstemp() 
            os.close(tempNum)

            # We need to request the page requisites in order to ensure
            # that they are archived (empirical tests show that ia only
            # fetches explicitly requested files).
            # Related files are stored on web.archive.org. Unrelated
            # files (javascript, surrounding images) are stored on
            # staticweb.archive.org.

            debugFile.flush()

            status = subprocess.call(['wget','-O',tempName,'--page-requisites',
            '-H', '-D','web.archive.org','--exclude-domains',
            'staticweb.archive.org', '-e', 'robots=off','--wait', '.25',
            ialine],stdin=devnull, stdout=debugFile, stderr=debugFile)

            debugFile.flush()

            os.remove(tempName) # We don't care about the contents of the site; we're just
                                # fetching them so that the IA has them

            iaLast = datetime.now()

            if status == 0:
                return True
            else:
                return 'wgetStatus' + str(status)

        elif method == 'wc':
            wcline = wc_url + url

            # We attempt to access webcitation in a loop since in the past
            # they've a) either blocked our IP or gone down (socket timeout)
            # b) served up "WebCite has flagged your IP..." errors
            #
            # To address these concerns, implement an exponential backoff that
            # resets each time we enter with min and max values shown prudent
            # by experience
            wDelay = delay['wc']
            incDelay = True # Set until the first rateError so we only inc
                            # delay['wc'] once

            tries = 0

            while tries < 10:
                status = webcite(wcline)

                if status in ['socket', 'rateError', 'UnexpectedXML', 'wcDown']:
                    # Exponential backoff
                    if status == 'rateError':
                        thisSleep = max(wDelay,minSleep)
                    else:
                        thisSleep = wDelay
                    print "Received status {0}".format(status)
                    print >> debugFile,time.ctime(),"Received status {0} for URL {1}. "\
                    "Sleeping {2} seconds (wDelay: {3})".format(status, url, thisSleep, wDelay)
                    debugFile.flush()
                    time.sleep(thisSleep)
                    wDelay = min(wDelay*2,maxSleep)
                    if status == 'rateError' and incDelay:
                        '''Increment the rate delay so we can avoid hitting the
                        rate limit. Only done the first time we hit a rate
                        limit for a URL.'''
                        delay['wc'] += 5 # Increment our delay to hopefully
                                         # not hit this again
                        print >> debugFile,"Incrementing wc delay to",\
                        delay['wc']
                        incDelay = False
                    else:
                        # Socket error - Perhaps something in httplib2
                        # might not be working so let's create a new instance.
                        newHttp()
                else:
                    return status

                # Keep looping if WC is down/limiting us rather than proceeding
                if status not in ['wcDown', 'rateError']:
                    tries += 1

            else: # while
                return 'triesExhausted'
        else:
            assert False, "Unimplemented method"

    except KeyboardInterrupt:
        print "Caught KeyboardInterrupt; exiting"
        sys.exit()
    finally:
        lastRan[method] = datetime.now() # update time for minimum delay

    assert False,"Shouldn't be here"


def testUrls(inCSV, outCSV, methodFields):
    """Run through the URLs and submit them.

     inCSV: DictReader, outCSV: DictWriter"""

    begin = time.time()
    print "Starting", time.ctime()
    print >>debugFile,"Starting", time.ctime()

    inFields = inCSV.fieldnames
    webFields = [f for f in inFields if f.startswith("web2011")]
    lenWebFields = len(webFields)

    count = iacount = wccount = 0

    # Run the tests
    global urlcache
    for line in inCSV:
        count += 1

        if (count % give_status) == 0:
             print "Completed %d urls, ia %d, wc %d" % (count, iacount, wccount)
             print >>debugFile,time.ctime(),\
                    "Completed %d urls, ia %d, wc %d" % (count, iacount, wccount)

        url = line['url']

        # Calculate the web metric using the same algorithm as done in R
        # Repeated so that we aren't tossing data back and forth between R and
        # python
        webT = [line[w] for w in webFields].count('True') * 1.0
        pTrue = webT / lenWebFields # Percent of true entries
        web = True if pTrue >= .9 else False
        print >>debugFile, time.ctime(),\
                "URL: {0:25} pTrue:{1:4} web:{2:5}".format(url,pTrue,\
                str(web))
        debugFile.flush()

        for method,(methodI,methodO) in methodFields.iteritems():
            if url in urlcache[method]:
                # Try to use a cached value if one exists
                line[methodO] = urlcache[method][url]
            else:
                # If not cached, run it as long as it's still alive and wasn't
                # already archived using this method
                if web and line[methodI] != 'True':
                    ret = process(method,url)
                    if method == 'ia':
                        iacount += 1
                    elif method == 'wc':
                        wccount += 1
                else:
                    ret = 'Skipped'

                urlcache[method][url] = line[methodO] = ret
            
        outCSV.writerow(line)

    print "iacount = %d, wccount = %d" % (iacount, wccount)
    print >>debugFile,"iacount = %d, wccount = %d" % (iacount, wccount)
    
    print "Took", round(time.time() - begin), "seconds total", time.ctime()
    print >>debugFile,"Took", round(time.time() - begin), "seconds total",\
                      time.ctime()

def catchup(inCSV,outCSV,inF2,methodFields):
    '''Copy the already-completed lines from inCSV2 to outCSV,
    fast-forwarding through inCSV appropriately in the process'''

    begin = time.time()

    inCSV2 = csv.DictReader(inF2, dialect="excel")

    i = 0
    for line in inCSV2:
        line2 = inCSV.next()
        if line['url'] != line2['url']:
            print "Input and output file do not agree.",line['url'],line2['url']
            sys.exit("Error in file synchronization")

        # Insert into cache if appropriate
        url = line['url']
        for method,(methodI,methodO) in methodFields.iteritems():
            if url not in urlcache[method]:
                urlcache[method][url] = line[methodO]

        outCSV.writerow(line)
        i+= 1

    inF2.close()

    print "Reused", i, "lines."
    print >>debugFile,"Reused", i, "lines in", time.time() - begin, "seconds"

def main(args = sys.argv):
    '''Called as: <program> <-i|-w|-iw> <input file> <output file> [-c output_column to continue]
    If -c passed, uses output_column in the <output file>[-n] to continue
    from where the previous run left off. Creates a new filename of <output
    file>-n where n is incremented and starts at 1. Use only the basename for
    <output file> and the program will figure out the latest one to use'''

    if len(args) != 4 and len(args) != 6:
        print "Too {0} arguments".format('few' if len(args) < 4 else 'many')
        sys.exit(main.__doc__)

    # Is this a continuation?
    cont = False
    if len(args) == 6 and args[4] == '-c':
        cont = args[5]

    # Which methods were selected?
    if 'i' in args[1]:
        methods.add('ia')

    if 'w' in args[1]:
        methods.add('wc')

    for method in methods:
        urlcache[method] = dict()

    if len(urlcache) == 0:
        # We found no methods. Abort!
        print "No method selected. Please use -i, -w, or -iw"
        sys.exit(main.__doc__)

    inStr = args[2]
    outStr = args[3]

    if not (inStr == '-' or os.path.exists(inStr)):
        print "Input file does not exist"
        sys.exit(main.__doc__)

    # In case we are continuing, adjust outStr and inStr2 appropriately
    if cont:
        if outStr == '-':
            print "Error: -c specified while output is set to stdout."
            sys.exit(main.__doc__)

        if not os.path.exists(outStr):
            print 'Output file does not exist and -c specified'
            sys.exit(main.__doc__)

        import itertools
        for i in itertools.count(1): # find the next unused filename
            base = outStr + '-' + str(i)
            validSuffices = ['','.gz','.bz2','.xz']
            
            for test in validSuffices:
                if os.path.exists(base + test):
                    break
            else:
                break # We break here when we *don't* find a file

        inStr2 = outStr if i == 1 else outStr + '-' + str(i - 1)
        outStr = outStr + '-' + str(i)

    # Debug output
    global debugFile
    debugFile = open(debugFileName, "a")
    print "Logging to", debugFileName
    print "Continue set to", cont
    print "Input:", inStr, "Output:", outStr, "inStr2:", inStr2
    print >>debugFile,"Logging to", debugFileName
    print >>debugFile,"Continue set to", cont
    print >>debugFile,"Input:", inStr, "Output:", outStr, "inStr2:", inStr2

    import time
    begin = time.time()

    # Open appropriate files. If there's an error, we'll bail here
    inF  = sys.stdin if inStr == "-" else open(inStr, "rU")
    outF = sys.stdout if outStr == "-" else open(outStr, "wb")
    if cont:
        inF2 = open(inStr2, "rU")

    try:
        inCSV = csv.DictReader(inF, dialect="excel")

        # Keep all incoming fields, and ensure that the ones we want are included
        # for output
        inFields = inCSV.fieldnames
        outFields = sorted(list(methods)) # Convert back to list for ordering

        # Format for this dictionary:
        #   method : (input column name, output column name)
        fieldOut = {} # dict mapping the methods to their output columns

        for m in methods:# input col          output col
            fieldOut[m] = (m + inArchiveDate, m + 'Submit' + timeFmt) if not cont else \
                          (m + inArchiveDate, m + cont)

        outFields = [f[1] for f in fieldOut.values()]
        outFields.extend(inFields)

        outCSV = csv.DictWriter(outF, outFields, dialect="excel")

        # Create and write a header row
        header = dict()
        for field in outFields:
            header[field] = field
        outCSV.writerow(header)

        # If continuing, read completed lines from the second input file inF2.
        # This forwards the input pointer for inCSV to where we left off.
        if cont:
            catchup(inCSV,outCSV,inF2, fieldOut)

        testUrls(inCSV, outCSV, fieldOut)
    except KeyboardInterrupt:
        print "Main caught Keyboard. Exiting..."
    finally:
        if inStr != "-":
            inF.close()
        if outStr != "-":
            outF.close()

    print "Total runtime: %d seconds. Finishing at" % (time.time() - begin), time.ctime()
    print >>debugFile, "Total runtime: %d seconds. Finishing at" % (time.time() - begin), time.ctime()

if __name__ == "__main__":
    main()
